# Supplementary material for: Peritoneal tissue-resident macrophages are metabolically poised to engage microbes using tissue-niche fuels
Source: Nat Commun. 2017 Dec 12;8:2074. doi: 10.1038/s41467-017-02092-0 (PMC5727035; doi:10.1038/s41467-017-02092-0)
Supplement: Supplementary file 8 — Supplementary Data 1 [file 41467_2017_2092_MOESM8_ESM.xlsx]

## Sheet: submit
Supplementary Data 1: Peritoneal tissue-resident macrophage vs bone marrow-derived macrophage metabolomics
Area-under-the-curve values (log10) from Gas Chromatography-Mass Spectrometry of 363 metabolites of 3 independent peritoneal tissue-resident macrophage (Resident) and 6 independent bone marrow-derived macrophages (BMDM) extracts.
Samples were normalised using the sum of peak heights for all identified metabolites.
BinBase name	ret.index	quant mz	BB id	mass spec	Resident macrophage 1A_001	Resident macrophage 1B_002	Resident macrophage 2A_003	Resident macrophage 2B_004	Resident macrophage 3A_005	Resident macrophage 3B_006	Bone marrow macrophage 1_007	Bone marrow macrophage 2_008	Bone marrow macrophage 3_009	Bone marrow macrophage 4_010	Bone marrow macrophage 5_011	Bone marrow macrophage 6_012	Significant by twANOVA?
xylitol	567437	217	5857	85:22.0 87:53.0 88:95.0 89:312.0 94:15.0 99:38.0 101:376.0 103:3875.0 104:345.0 105:78.0 107:25.0 108:24.0 110:68.0 113:18.0 115:63.0 116:117.0 117:1418.0 118:103.0 119:73.0 129:1604.0 130:163.0 131:367.0 132:26.0 133:712.0 135:29.0 142:33.0 143:88.0 147:3295.0 148:560.0 149:319.0 155:12.0 157:214.0 159:20.0 163:58.0 169:22.0 171:40.0 175:99.0 182:58.0 189:476.0 190:74.0 191:333.0 192:19.0 193:15…	2.52763	2.57287	2.43136	2.48996	2.37291	2.45637	2.22789	2.13354	2.20412	2.23805	2.22011	2.09691	No
xanthine	701688	353	1669	85:2517.0 86:3710.0 87:2079.0 88:382.0 89:398.0 90:80.0 91:121.0 92:294.0 93:389.0 94:217.0 95:887.0 96:502.0 97:447.0 98:2556.0 99:3280.0 100:20394.0 101:2912.0 102:1806.0 103:2337.0 104:350.0 105:1446.0 106:113.0 107:15.0 108:151.0 109:225.0 110:796.0 111:2460.0 112:928.0 113:1375.0 114:1007.0 115:2460.0 116:1524.0 117:4430.0 118:716.0 119:955.0 120:203.0 121:149.0 122:214.0 123:385.0 124:753.0…	2.66932	2.99388	2.99123	2.55509	2.93551	2.93399	2.74273	2.67117	2.66276	2.68574	2.59106	2.69723	No
valine	313502	144	3	85:2124.0 86:7630.0 87:1944.0 88:1239.0 89:198.0 90:140.0 92:81.0 94:103.0 95:66.0 96:941.0 97:782.0 98:2720.0 99:1558.0 100:41058.0 101:6555.0 102:3952.0 103:6374.0 104:899.0 105:633.0 110:1390.0 111:263.0 112:2218.0 113:1055.0 114:6510.0 115:2943.0 116:1153.0 117:4102.0 118:1273.0 119:1387.0 120:34.0 121:95.0 122:89.0 123:66.0 124:112.0 125:82.0 126:230.0 128:5308.0 129:3668.0 130:4722.0 131:52…	3.89944	3.56182	3.37401	3.39585	3.80127	2.93298	4.42792	4.24709	4.22446	4.68963	4.14051	4.3364	Yes
uridine	861508	217	14815	85:38.0 86:16.0 87:11.0 88:11.0 89:85.0 91:9.0 92:3.0 93:5.0 94:11.0 95:26.0 97:5.0 99:146.0 100:46.0 101:72.0 103:551.0 104:39.0 105:323.0 107:5.0 109:17.0 110:8.0 111:3.0 112:3.0 113:55.0 114:1.0 115:80.0 116:27.0 117:70.0 118:2.0 119:12.0 121:6.0 122:6.0 125:1.0 127:42.0 129:189.0 130:39.0 131:87.0 132:7.0 133:129.0 134:30.0 135:16.0 136:2.0 137:1.0 138:2.0 140:13.0 141:13.0 142:8.0 143:122.0 …	2.55023	2.83442	2.61805	2.43933	2.54654	2.62634	2.97635	3.08707	3.05115	3.05994	2.92324	3.01787	Yes
uric acid	731038	441	33210	85:4856.0 86:9020.0 87:4408.0 88:1062.0 89:1050.0 90:204.0 91:153.0 92:381.0 93:399.0 94:335.0 95:743.0 96:628.0 97:867.0 98:4687.0 99:5449.0 100:50252.0 101:6099.0 102:3714.0 103:3425.0 104:525.0 105:1849.0 106:377.0 107:330.0 108:246.0 109:208.0 110:1153.0 111:2888.0 112:1185.0 113:2549.0 114:2894.0 115:4595.0 116:2358.0 117:6729.0 118:1287.0 119:1770.0 120:323.0 121:245.0 122:310.0 123:309.0 1…	2.70243	2.63347	2.78104	2.60638	2.7332	2.38021	2.32428	2.34439	2.233	2.29447	2.17026	2.3927	No
urea	334045	189	34165	85:573.0 86:625.0 87:1483.0 88:245.0 89:390.0 90:503.0 91:190.0 93:83.0 96:15.0 97:359.0 98:536.0 99:13911.0 100:3959.0 101:724.0 102:910.0 109:115.0 111:1698.0 112:320.0 113:1532.0 114:1107.0 117:39.0 124:12.0 130:3751.0 132:1491.0 134:205.0 135:274.0 136:269.0 138:23.0 139:284.0 140:218.0 141:1129.0 142:224.0 143:467.0 146:2230.0 147:15807.0 148:5523.0 150:179.0 151:187.0 152:312.0 155:1919.0 1…	3.53945	3.28601	3.55799	3.53186	3.26387	3.71341	3.59406	3.52192	3.53983	3.37273	3.40875	3.27207	No
uracil	385816	241	3023	85:7501.0 86:34329.0 87:5443.0 88:5529.0 89:1245.0 90:1710.0 91:2717.0 92:617.0 93:270.0 94:231.0 95:475.0 96:1929.0 97:2207.0 98:3686.0 99:85531.0 100:33488.0 101:12996.0 102:3481.0 103:1997.0 104:1436.0 105:2735.0 106:983.0 107:414.0 108:869.0 109:2764.0 110:7455.0 111:1656.0 112:1145.0 113:21290.0 114:3514.0 115:2496.0 116:1970.0 117:3949.0 118:6193.0 119:1613.0 120:1089.0 121:286.0 122:287.0 …	2.7332	2.93298	3.09026	2.75128	2.61066	2.43457	2.80482	3.00217	2.67394	2.46538	2.45332	2.43616	No
UDP-N-acetylglucosamine	623789	226	2546	85:264.0 88:32.0 89:406.0 92:59.0 99:105.0 100:164.0 101:582.0 102:92.0 103:1202.0 106:18.0 108:44.0 110:219.0 111:74.0 112:32.0 113:250.0 114:282.0 115:146.0 116:5547.0 117:2430.0 118:296.0 120:15.0 124:26.0 125:13.0 127:94.0 128:278.0 129:910.0 130:196.0 131:407.0 132:326.0 133:847.0 136:3.0 137:68.0 139:19.0 140:90.0 141:128.0 143:321.0 144:6.0 146:74.0 147:2388.0 148:173.0 149:445.0 150:61.0 …	2.86332	2.48001	2.85431	2.83251	2.87506	2.87099	2.78104	2.82607	2.88762	2.80209	2.83696	2.88986	No
UDP-glucuronic acid	587601	217	7831	87:154.0 89:34.0 96:10.0 97:71.0 98:2.0 99:102.0 101:913.0 103:713.0 111:84.0 113:761.0 114:53.0 115:189.0 116:678.0 117:1036.0 118:23.0 120:1.0 124:3.0 128:50.0 129:1720.0 130:197.0 131:702.0 132:269.0 133:1146.0 134:40.0 135:54.0 141:21.0 142:1.0 143:1068.0 144:123.0 145:349.0 146:24.0 147:2345.0 148:317.0 149:145.0 157:154.0 159:13.0 169:322.0 171:136.0 175:127.0 185:29.0 187:46.0 188:4.0 189:…	3.27323	3.18554	3.21352	3.14644	3.10619	3.11494	2.99695	3.04571	2.96802	3.04021	2.93349	3.00945	No
tyrosine	671252	218	16	85:101.0 86:1059.0 87:458.0 89:659.0 90:823.0 91:1849.0 92:215.0 93:210.0 94:46.0 95:258.0 97:226.0 100:19804.0 101:2641.0 102:1366.0 103:1633.0 104:401.0 105:1066.0 107:424.0 113:79.0 115:546.0 116:116.0 117:900.0 118:715.0 119:703.0 120:181.0 121:365.0 123:63.0 124:32.0 125:60.0 128:317.0 129:136.0 130:2787.0 131:1381.0 132:2378.0 133:2406.0 135:1073.0 136:172.0 137:139.0 138:33.0 143:94.0 144:…	4.01204	3.96454	3.72378	3.65543	4.041	3.79253	4.51336	4.48649	4.4374	4.52418	4.38369	4.53856	Yes
tryptophan	780482	202	14	86:650.0 87:425.0 89:261.0 100:3562.0 101:1584.0 102:1611.0 103:773.0 104:190.0 113:59.0 114:89.0 115:489.0 118:184.0 119:183.0 127:218.0 130:2243.0 131:264.0 132:923.0 133:652.0 144:250.0 145:420.0 146:217.0 147:2097.0 148:245.0 149:212.0 154:44.0 156:266.0 157:161.0 158:212.0 159:339.0 160:439.0 161:112.0 162:7.0 170:343.0 171:149.0 172:244.0 173:187.0 174:182.0 175:114.0 177:48.0 182:53.0 183:…	3.11661	3.12548	2.92891	2.87216	3.16732	2.91169	3.79581	3.77772	3.70406	3.78132	3.63175	3.76945	Yes
trehalose	948197	191	111823	85:94.0 98:34.0 99:34.0 103:3530.0 104:205.0 109:159.0 111:125.0 113:165.0 116:172.0 117:768.0 118:42.0 119:60.0 120:25.0 129:2648.0 130:212.0 131:480.0 132:80.0 133:615.0 135:78.0 139:73.0 140:35.0 147:3851.0 148:529.0 149:300.0 150:65.0 151:32.0 154:24.0 155:298.0 157:181.0 169:1745.0 170:122.0 171:166.0 173:76.0 174:14.0 177:56.0 181:35.0 189:344.0 190:84.0 191:3330.0 192:394.0 193:183.0 199:3…	2.34044	2.38917	2.32222	2.32634	2.37658	2.34635	2.49136	2.45179	2.66087	2.16435	2.25285	2.16137	No
trans-4-hydroxyproline	460662	158	43180	86:496.0 88:18.0 90:38.0 91:40.0 100:34.0 101:5.0 106:27.0 107:16.0 108:57.0 110:12.0 111:3.0 116:445.0 118:584.0 120:50.0 124:71.0 128:2.0 130:368.0 133:14.0 134:244.0 135:1.0 136:2.0 137:3.0 142:291.0 143:10.0 148:375.0 150:25.0 153:1.0 158:3885.0 159:532.0 160:154.0 170:138.0 171:41.0 180:2.0 181:4.0 183:3.0 184:35.0 185:30.0 186:36.0 195:2.0 199:2.0 212:1.0 213:2.0 225:8.0 237:2.0 239:1.0 241…	2.71265	2.55751	2.42813	2.52763	2.69548	2.55751	2.44716	2.36736	2.27416	2.2833	2.30535	2.24797	No
thymine	420133	255	1692	85:666.0 86:403.0 87:19.0 88:154.0 89:59.0 93:39.0 95:146.0 96:167.0 97:1054.0 98:449.0 99:544.0 100:1474.0 101:116.0 102:23.0 105:17.0 106:562.0 107:491.0 108:82.0 109:39.0 110:831.0 111:563.0 112:311.0 113:8547.0 114:897.0 115:368.0 117:358.0 118:32.0 119:29.0 120:1384.0 121:49.0 123:97.0 124:39.0 125:126.0 126:53.0 127:157.0 129:12.0 130:638.0 131:1043.0 132:150.0 133:491.0 134:105.0 136:32.0 …	3.06145	3.16256	3.20925	3.33506	2.71933	2.47857	4.38494	4.07529	3.37107	3.02938	3.09482	2.92634	Yes
thymidine	349402	170	87703	85:2128.0 86:315.0 87:993.0 88:296.0 89:761.0 90:170.0 91:199.0 93:88.0 94:143.0 95:637.0 96:198.0 97:555.0 98:401.0 99:2720.0 100:964.0 101:6820.0 102:681.0 103:10367.0 104:790.0 105:668.0 109:307.0 111:3809.0 112:435.0 113:4473.0 114:564.0 115:1105.0 116:667.0 117:787.0 118:65.0 119:288.0 124:34.0 125:1815.0 126:288.0 127:3843.0 128:439.0 129:3217.0 130:471.0 131:1443.0 132:211.0 133:2376.0 134…	2.48287	2.32222	2.38202	2.35984	2.54777	2.45637	3.27346	3.14644	3.62747	3.30492	3.37822	3.18498	Yes
threonine	409568	218	26	85:1692.0 86:5629.0 87:4799.0 88:907.0 89:613.0 90:123.0 91:125.0 93:55.0 94:68.0 96:272.0 97:242.0 98:1238.0 99:967.0 100:21870.0 101:36969.0 102:6991.0 103:4765.0 104:575.0 105:736.0 106:101.0 111:100.0 112:872.0 113:501.0 114:4912.0 115:4479.0 116:1288.0 117:46070.0 118:5398.0 119:3251.0 120:305.0 121:156.0 126:135.0 128:12161.0 129:12490.0 130:8064.0 131:8458.0 132:8775.0 133:10819.0 134:1884…	3.78226	3.83033	3.74547	3.72132	3.76678	3.82491	4.52958	4.47309	4.54168	4.54105	4.48676	4.554	Yes
threonic acid	497572	292	172	86:78.0 87:500.0 88:136.0 89:1131.0 90:139.0 91:82.0 95:22.0 98:80.0 99:146.0 101:890.0 102:4177.0 103:5003.0 104:619.0 105:374.0 111:46.0 112:15.0 113:201.0 115:359.0 116:115.0 117:5872.0 118:496.0 119:430.0 121:39.0 128:64.0 129:1372.0 130:3055.0 131:1659.0 132:232.0 133:2893.0 134:460.0 135:237.0 136:30.0 141:29.0 143:619.0 144:80.0 145:104.0 147:16627.0 148:2848.0 149:2024.0 152:34.0 157:244.…	3.21854	3.10346	3.13162	3.2307	3.11059	3.10243	1.86923	1.64345	1.85126	1.76343	1.89209	1.78533	Yes
taurine	556690	326	411	86:2130.0 87:334.0 88:217.0 89:78.0 92:47.0 93:57.0 97:88.0 98:93.0 99:119.0 100:4174.0 101:454.0 102:217.0 103:217.0 107:36.0 108:25.0 109:19.0 112:58.0 113:180.0 114:847.0 115:350.0 116:363.0 117:448.0 118:82.0 119:207.0 120:64.0 121:24.0 122:20.0 123:74.0 125:29.0 126:59.0 127:101.0 128:32.0 129:92.0 130:2016.0 131:964.0 132:316.0 133:2858.0 134:422.0 135:269.0 139:20.0 143:41.0 144:51.0 146:1…	5.51401	5.29348	4.68288	4.54739	5.43422	5.14724	4.04685	3.89481	3.81258	4.08817	3.90271	4.03133	Yes
sulfuric acid	282411	227	12266	85:304.0 87:1338.0 89:427.0 90:627.0 91:2568.0 92:299.0 93:437.0 94:219.0 95:38.0 98:17.0 100:576.0 102:801.0 103:2654.0 104:808.0 105:1171.0 106:909.0 107:6785.0 108:162.0 109:273.0 110:3976.0 114:441.0 115:1666.0 116:60.0 117:1133.0 118:2283.0 119:883.0 120:398.0 123:90.0 124:26.0 129:38.0 130:9958.0 131:5448.0 132:1296.0 133:3074.0 134:11823.0 135:2694.0 136:426.0 137:183.0 138:26.0 139:1384.0…	3.31069	2.46538	2.02938	1.6902	2.62325	3.21722	1.716	1.64345	2.50243	2.07555	2.47567	2.35411	Yes
succinic acid	370608	247	161	85:303.0 87:764.0 88:359.0 89:340.0 91:55.0 92:42.0 95:84.0 98:86.0 99:324.0 101:577.0 102:330.0 103:701.0 104:172.0 105:342.0 106:78.0 107:93.0 111:30.0 113:629.0 114:213.0 115:891.0 116:1231.0 117:1124.0 118:170.0 119:320.0 120:104.0 124:22.0 126:77.0 128:196.0 129:6064.0 130:1045.0 131:1466.0 132:345.0 133:2204.0 135:234.0 136:65.0 137:16.0 138:15.0 142:39.0 143:223.0 145:378.0 147:57887.0 148…	3.13893	2.92169	2.90309	2.51455	2.79518	2.80072	2.73159	2.71767	2.81558	2.83948	2.71517	2.84011	No
stearic acid	787622	117	13	85:4191.0 86:1569.0 87:1271.0 88:840.0 89:3341.0 90:339.0 91:1247.0 92:198.0 93:2558.0 94:311.0 95:7043.0 96:882.0 97:6832.0 98:5171.0 99:2925.0 100:405.0 101:1507.0 102:583.0 103:508.0 104:58.0 105:3188.0 106:306.0 107:1125.0 108:164.0 109:2130.0 110:377.0 111:3168.0 112:1361.0 113:512.0 114:158.0 115:1020.0 116:7267.0 117:126653.0 118:11937.0 119:4908.0 120:246.0 121:958.0 122:149.0 123:575.0 1…	5.18139	5.26753	5.24134	5.29973	5.29865	5.22165	5.29752	5.36506	5.46905	5.30601	5.37572	5.28521	No
spermidine	774747	174	22350	85:550.0 86:3539.0 87:344.0 88:394.0 90:20.0 91:203.0 92:77.0 93:229.0 94:74.0 95:57.0 96:874.0 97:83.0 98:410.0 99:309.0 100:1986.0 101:295.0 102:504.0 103:129.0 107:14.0 109:36.0 110:238.0 111:201.0 112:372.0 113:135.0 114:394.0 115:151.0 116:854.0 117:611.0 118:54.0 119:40.0 122:14.0 126:152.0 128:443.0 129:351.0 130:859.0 131:257.0 132:392.0 133:209.0 134:2.0 140:14.0 141:30.0 142:820.0 143:1…	1.87506	1.72428	2.7364	2.52763	2.55751	2.13354	2.14301	2.67117	2.13988	2.46538	2.07918	2.13672	No
sorbitol	667922	217	162	85:588.0 86:704.0 88:1768.0 89:8743.0 90:652.0 91:1094.0 92:168.0 93:127.0 94:89.0 97:2807.0 98:1048.0 99:1610.0 100:506.0 101:5089.0 102:848.0 103:48732.0 104:4923.0 105:2703.0 106:215.0 109:509.0 110:185.0 111:1108.0 112:146.0 113:1262.0 114:181.0 115:2342.0 116:957.0 117:28648.0 118:2694.0 119:2266.0 120:260.0 121:427.0 123:238.0 124:184.0 125:365.0 126:341.0 127:1107.0 129:20376.0 130:3176.0 …	2.72754	2.69984	2.65992	2.68124	2.58546	2.59988	3.19811	3.3216	3.24601	3.19145	3.12905	3.15106	Yes
serine	395020	218	25	85:536.0 86:1604.0 87:945.0 88:1874.0 89:1384.0 90:199.0 91:148.0 95:84.0 97:103.0 98:189.0 99:283.0 100:23226.0 101:3557.0 102:1780.0 103:3612.0 104:267.0 105:217.0 109:46.0 110:192.0 112:43.0 113:186.0 114:2146.0 115:2068.0 116:7090.0 117:3142.0 118:630.0 119:872.0 120:104.0 122:24.0 125:17.0 128:249.0 129:255.0 130:1752.0 131:2506.0 132:2800.0 133:5975.0 134:1177.0 135:499.0 141:90.0 142:206.0…	4.19	4.24237	4.18876	4.13024	4.15752	4.23335	4.86799	4.81	4.85331	4.89238	4.84768	4.92022	Yes
ribulose-5-phosphate	735908	357	42027	85:312.0 86:310.0 87:77.0 88:272.0 89:2115.0 90:271.0 96:12.0 99:105.0 100:160.0 101:1037.0 102:89.0 103:1721.0 104:95.0 105:109.0 107:84.0 108:34.0 110:262.0 111:56.0 112:122.0 114:472.0 116:326.0 117:494.0 126:132.0 127:336.0 128:150.0 129:548.0 130:484.0 131:650.0 133:1471.0 134:596.0 135:26.0 137:39.0 139:9.0 140:48.0 142:152.0 143:193.0 144:59.0 146:124.0 147:3134.0 148:114.0 149:256.0 151:8…	2.18752	2.69636	2.45484	2.22789	2.19033	2.24797	2.48001	2.48714	2.72181	2.9196	2.74273	2.80414	No
ribose-5-phosphate	733959	315	13110	85:545.0 86:474.0 87:1100.0 88:217.0 89:4256.0 90:401.0 91:47.0 92:99.0 93:205.0 94:204.0 95:156.0 97:190.0 98:333.0 99:784.0 100:491.0 101:2922.0 102:750.0 103:9773.0 104:376.0 105:702.0 106:146.0 109:53.0 111:403.0 112:959.0 113:1598.0 114:264.0 115:1101.0 116:1782.0 117:2668.0 118:97.0 119:1188.0 120:120.0 121:130.0 122:65.0 123:46.0 124:90.0 125:442.0 126:1382.0 127:181.0 128:1193.0 129:7905.…	3.29403	3.49693	3.38525	3.38525	3.30428	3.28623	3.10072	2.99167	3.14145	3.22376	3.1383	3.1685	No
ribose	553135	217	1662	85:8071.0 86:9472.0 87:11706.0 88:7002.0 89:91105.0 90:8121.0 91:4369.0 92:716.0 93:150.0 94:1908.0 95:1008.0 96:977.0 97:1171.0 98:3992.0 99:8420.0 100:38767.0 101:35431.0 102:21246.0 103:1062555.0 104:101843.0 105:73545.0 106:4592.0 107:540.0 108:433.0 109:560.0 110:342.0 111:3649.0 112:4750.0 113:10117.0 114:23592.0 115:17668.0 116:13805.0 117:109230.0 118:11975.0 119:17425.0 120:1771.0 121:10…	2.65128	2.77815	2.6981	2.55991	2.64542	2.67302	3.01199	2.89818	2.9284	2.97681	2.90526	2.90363	No
pyruvic acid	213805	174	5864	86:84.0 89:7609.0 90:671.0 91:90.0 98:6.0 99:2390.0 100:1953.0 101:104.0 110:81.0 114:306.0 115:3591.0 116:333.0 117:2148.0 118:94.0 130:355.0 136:66.0 143:134.0 144:3.0 148:23.0 158:709.0 159:180.0 160:5.0 173:5.0 174:9542.0 175:1130.0 176:403.0 184:60.0 189:139.0 191:166.0 199:33.0 208:6.0 209:2.0 210:1.0 228:22.0 247:1.0 251:9.0 296:2.0 297:1.0 318:6.0 322:9.0 425:10.0	3.93049	2.54654	2.96708	3.04922	2.57749	4.10047	2.86688	2.6981	3.05652	2.85491	2.92221	3.08529	No
pyrophosphate	547021	451	88522	85:103.0 86:284.0 87:71.0 89:243.0 90:97.0 91:139.0 95:25.0 96:113.0 97:171.0 101:246.0 102:214.0 103:252.0 104:123.0 105:172.0 106:89.0 107:197.0 109:80.0 112:92.0 115:164.0 119:193.0 121:368.0 122:41.0 123:49.0 131:193.0 133:1471.0 134:81.0 135:873.0 137:377.0 143:40.0 144:90.0 147:1405.0 148:135.0 149:418.0 152:68.0 159:170.0 163:33.0 165:36.0 167:139.0 172:36.0 173:17.0 176:50.0 177:117.0 179…	5.09495	4.95653	5.01019	5.06637	4.94703	5.0171	3.75511	3.74437	3.88076	4.2193	3.97621	4.13143	Yes
putrescine	588119	174	21703	85:624.0 86:17614.0 87:1954.0 88:701.0 95:37.0 96:1.0 97:93.0 98:646.0 99:2310.0 100:8640.0 101:1171.0 102:973.0 103:9.0 110:382.0 111:26.0 112:811.0 113:463.0 114:1772.0 115:664.0 116:1599.0 117:894.0 118:197.0 124:16.0 125:39.0 126:2092.0 127:226.0 128:1088.0 129:243.0 130:4521.0 131:1582.0 132:862.0 140:655.0 141:77.0 142:1872.0 143:265.0 144:500.0 145:66.0 146:2422.0 153:32.0 156:175.0 158:65…	3.12516	2.3032	2.28556	2.35025	3.25864	2.65896	2.22789	2.52244	2.17319	2.02119	2.24551	1.99564	Yes
proline	364716	142	8	85:2056.0 86:1998.0 87:940.0 88:328.0 89:338.0 90:51.0 92:149.0 94:210.0 95:311.0 96:577.0 97:573.0 98:1498.0 99:2820.0 100:4125.0 101:1740.0 102:731.0 103:1654.0 104:106.0 105:427.0 106:176.0 107:465.0 108:67.0 109:52.0 110:311.0 111:232.0 112:301.0 113:996.0 114:329.0 115:1985.0 116:429.0 117:1213.0 118:146.0 119:466.0 120:44.0 121:71.0 122:64.0 123:52.0 124:625.0 125:120.0 126:878.0 127:934.0 …	4.0535	3.65772	3.34044	3.447	3.85321	3.57715	3.74147	3.46835	3.69862	4.02412	3.57124	3.72697	No
pinitol	624716	260	115876	85:27527.0 86:4683.0 87:14913.0 88:5884.0 89:254617.0 90:20627.0 91:17537.0 92:1460.0 93:1599.0 94:1068.0 95:4330.0 96:1471.0 97:4068.0 98:3359.0 99:22494.0 100:3764.0 101:35311.0 102:9344.0 103:180413.0 104:17703.0 105:17623.0 106:1685.0 107:2299.0 108:600.0 109:8287.0 110:1289.0 111:18539.0 112:2705.0 113:11331.0 114:2434.0 115:17660.0 116:44863.0 117:30996.0 118:5614.0 119:24018.0 120:2859.0 1…	2.5092	2.45332	2.45939	2.39445	2.34044	2.41664	1.83885	1.87506	1.92428	2.09342	1.94939	1.83885	Yes
phosphoethanolamine	604335	299	41988	85:4482.0 86:63617.0 87:12014.0 88:3644.0 89:3383.0 90:821.0 91:1349.0 92:430.0 93:340.0 94:5.0 95:45.0 96:789.0 97:261.0 98:2892.0 99:2491.0 100:203982.0 101:23440.0 102:10502.0 103:8600.0 104:1871.0 105:4659.0 106:990.0 107:3114.0 108:204.0 109:543.0 111:145.0 112:388.0 113:3848.0 114:98861.0 115:59768.0 116:15091.0 117:9619.0 118:1800.0 119:8190.0 120:1538.0 121:5493.0 122:606.0 123:1961.0 124…	4.68297	5.1804	5.10189	5.18364	4.89537	4.9113	4.33019	4.33312	4.13751	4.44968	4.22144	4.44429	Yes
phosphoenolpyruvate	518184	211	1685	85:722.0 87:475.0 88:135.0 89:540.0 91:470.0 92:190.0 93:453.0 94:75.0 95:114.0 98:478.0 99:505.0 100:235.0 101:256.0 102:52.0 103:1316.0 104:188.0 105:852.0 106:273.0 107:249.0 108:154.0 109:372.0 111:44.0 112:32.0 113:98.0 114:132.0 115:2290.0 116:478.0 117:879.0 118:282.0 119:1600.0 120:274.0 121:1440.0 122:140.0 123:412.0 124:34.0 126:75.0 128:64.0 129:1559.0 130:357.0 131:2281.0 132:277.0 13…	2.51188	2.66276	2.47422	2.37107	2.40483	2.42488	3.26858	3.04922	3.37383	3.26553	3.23045	3.31702	Yes
phosphate	345365	314	4	85:2157.0 86:4845.0 87:5305.0 88:1544.0 89:6178.0 90:913.0 91:5486.0 92:639.0 93:1090.0 94:256.0 95:178.0 96:901.0 97:221.0 98:1216.0 99:626.0 100:3524.0 103:17906.0 104:4250.0 105:12326.0 106:1911.0 107:7514.0 108:751.0 109:2429.0 110:239.0 112:225.0 113:1044.0 114:607.0 115:23611.0 116:3246.0 117:2166.0 118:1082.0 119:15220.0 120:2183.0 121:11456.0 122:1330.0 123:5152.0 124:478.0 125:397.0 126:…	5.40514	5.53694	5.6672	5.72411	5.64029	5.69431	5.58284	5.70284	5.5064	5.55351	5.70952	5.67642	No
phenylalanine	537804	218	33	85:116.0 86:960.0 87:386.0 88:130.0 89:524.0 90:333.0 91:7394.0 92:957.0 93:245.0 95:80.0 97:48.0 98:130.0 99:52.0 100:9746.0 101:1177.0 102:805.0 103:1034.0 104:243.0 105:388.0 107:71.0 113:39.0 114:39.0 115:219.0 116:165.0 117:780.0 118:464.0 119:424.0 120:416.0 121:430.0 122:59.0 123:39.0 129:97.0 130:1679.0 131:1133.0 132:1341.0 133:1146.0 134:336.0 135:293.0 136:49.0 138:34.0 139:49.0 140:25…	3.92711	3.85769	3.5989	3.56726	3.95036	3.70295	4.52106	4.46004	4.40949	4.5068	4.36881	4.4625	Yes
pentadecanoic acid	674647	117	1680	85:1079.0 86:936.0 87:668.0 88:311.0 89:1235.0 90:252.0 91:363.0 92:121.0 93:924.0 94:23.0 95:2663.0 96:207.0 97:1950.0 98:1682.0 99:1097.0 100:375.0 101:739.0 102:111.0 103:398.0 105:1755.0 106:21.0 107:560.0 109:714.0 110:435.0 111:832.0 112:533.0 113:210.0 114:84.0 115:386.0 116:3014.0 117:51588.0 118:5064.0 119:2265.0 120:57.0 121:350.0 122:9.0 123:205.0 124:23.0 125:265.0 126:192.0 127:184.0…	3.08063	3.18554	3.28262	3.26529	3.31091	3.27184	3.40943	3.33122	3.51733	3.37548	3.45484	3.35257	No
pelargonic acid	399229	117	50	85:95.0 86:236.0 88:109.0 89:242.0 90:68.0 94:18.0 95:61.0 96:43.0 98:137.0 99:208.0 101:214.0 102:71.0 105:367.0 116:364.0 117:7457.0 118:623.0 119:191.0 123:20.0 128:63.0 129:2753.0 130:235.0 131:2172.0 132:1576.0 133:343.0 143:171.0 144:20.0 145:577.0 146:129.0 149:75.0 150:22.0 157:39.0 159:78.0 171:92.0 172:28.0 187:106.0 201:79.0 215:2429.0 216:383.0 217:112.0 221:143.0 222:38.0 252:13.0 25…	3.73247	3.92106	3.94978	3.89321	3.63347	3.97419	3.59956	3.82847	3.96232	3.33385	4.03906	3.65128	No
parabanic acid NIST	464991	100	4944	86:184.0 100:2598.0 101:191.0 102:43.0 107:53.0 110:113.0 132:10.0 180:10.0 184:81.0 185:1.0 215:53.0 216:3.0 243:231.0 258:5.0 312:3.0 349:7.0 360:7.0 402:7.0 409:10.0 429:9.0 433:1.0 447:3.0 480:21.0 483:7.0 496:10.0	3.09447	2.97681	3.29336	2.94498	3.03703	3.00945	2.5966	2.75051	2.4183	2.35411	2.45025	2.42325	Yes
pantothenic acid	690887	291	31356	86:142.0 87:115.0 88:61.0 89:123.0 91:147.0 93:29.0 97:25.0 98:459.0 100:211.0 101:202.0 102:407.0 103:6738.0 104:460.0 105:272.0 106:32.0 114:19.0 115:305.0 116:236.0 117:4122.0 118:351.0 119:205.0 120:33.0 121:29.0 122:19.0 124:194.0 128:128.0 129:1113.0 130:360.0 131:394.0 132:39.0 133:428.0 134:46.0 135:88.0 143:489.0 144:621.0 145:402.0 146:236.0 147:1702.0 148:191.0 149:222.0 156:34.0 157:2…	2.18184	1.98677	1.97772	2.07555	1.92428	1.94448	2.1959	1.65321	2.06819	1.5682	1.94448	1.97772	No
palmitic acid	713809	313	11	85:5547.0 86:2174.0 87:1945.0 88:1374.0 89:4967.0 90:773.0 91:1518.0 92:318.0 93:3798.0 94:511.0 95:10592.0 96:1486.0 97:8747.0 98:6953.0 99:4528.0 100:714.0 101:2700.0 102:872.0 103:543.0 105:5528.0 106:406.0 107:1555.0 108:180.0 109:2908.0 110:516.0 111:3724.0 112:1696.0 113:834.0 114:115.0 115:1629.0 116:11477.0 117:187825.0 118:18078.0 119:7322.0 120:225.0 121:1203.0 122:69.0 123:876.0 124:28…	4.51691	4.58854	4.64983	4.6486	4.66024	4.59233	4.68533	4.71312	4.79381	4.68787	4.73285	4.65901	No
oxoproline	485935	156	10	85:3305.0 86:3646.0 88:224.0 89:349.0 92:90.0 93:31.0 94:268.0 97:300.0 98:1005.0 99:1224.0 100:2213.0 101:88.0 102:773.0 103:769.0 104:198.0 105:507.0 106:72.0 108:279.0 109:95.0 110:674.0 111:220.0 112:3321.0 113:1081.0 114:1752.0 115:792.0 116:101.0 117:1281.0 118:207.0 119:332.0 122:383.0 123:65.0 124:48.0 126:536.0 127:49.0 128:356.0 129:115.0 130:114.0 131:2158.0 132:618.0 133:4526.0 134:75…	5.23388	5.21331	5.15019	5.08098	4.97329	5.02752	4.89295	4.8042	4.87544	4.9022	4.76893	4.86189	No
oxalic acid	260513	190	4923	85:642.0 86:564.0 88:852.0 89:2725.0 90:394.0 91:354.0 92:72.0 93:452.0 95:374.0 99:782.0 100:169.0 101:3135.0 102:7162.0 103:10813.0 104:1629.0 105:3087.0 106:416.0 107:839.0 108:169.0 109:471.0 110:173.0 111:137.0 113:787.0 114:94.0 115:3681.0 116:1325.0 117:6042.0 118:1002.0 119:1067.0 120:91.0 121:33.0 122:65.0 123:314.0 124:97.0 125:300.0 129:68.0 130:184.0 131:11895.0 132:2017.0 133:14362.0…	3.68601	3.56062	3.8038	3.57287	3.6682	3.82099	2.75511	2.40654	2.66276	2.36922	2.46538	2.63347	Yes
orotic acid	586317	254	18492	86:145.0 93:50.0 97:74.0 99:33.0 100:658.0 101:27.0 117:39.0 124:23.0 131:210.0 132:36.0 133:51.0 140:16.0 147:494.0 153:16.0 158:39.0 167:49.0 174:219.0 214:30.0 225:13.0 226:22.0 239:84.0 246:15.0 253:160.0 254:1313.0 255:366.0 256:147.0 257:19.0 269:169.0 270:80.0 271:22.0 282:29.0 298:15.0 313:14.0 328:15.0 336:13.0 356:52.0 357:395.0 358:187.0 359:82.0 360:19.0 371:27.0 372:28.0 397:15.0 400…	2.73719	2.35411	2.41996	2.35218	2.40654	2.43933	1.91381	1.88081	2.15534	2.08636	2.03743	1.88649	Yes
ornithine	619548	142	1964	85:515.0 86:16980.0 87:1881.0 88:785.0 89:171.0 90:774.0 93:282.0 94:323.0 95:262.0 96:691.0 97:827.0 98:1409.0 99:1687.0 100:11511.0 101:1757.0 102:7092.0 103:1863.0 104:364.0 105:106.0 107:420.0 108:53.0 109:312.0 110:1063.0 111:241.0 112:2755.0 113:995.0 114:3073.0 115:2254.0 116:2050.0 117:1860.0 118:502.0 119:135.0 120:141.0 123:189.0 124:822.0 126:2224.0 127:1680.0 128:6549.0 129:1957.0 130…	3.76589	3.75967	3.51455	3.41196	3.66904	3.59195	3.2188	3.07628	2.91855	2.93651	2.7679	2.94052	Yes
oleic acid	779120	339	43	85:2268.0 86:703.0 87:608.0 88:472.0 89:1302.0 90:134.0 91:1987.0 92:342.0 93:2662.0 94:1268.0 95:7406.0 96:10672.0 97:6738.0 98:7712.0 99:1578.0 100:201.0 101:682.0 102:145.0 103:388.0 104:124.0 105:1450.0 106:261.0 107:1323.0 108:726.0 109:3302.0 110:3665.0 111:2689.0 112:1153.0 113:264.0 114:114.0 115:259.0 116:3180.0 117:34280.0 118:3347.0 119:2670.0 120:259.0 121:1238.0 122:553.0 123:2546.0 …	2.26951	2.1038	2.12385	2.14613	2.10721	2.15229	2.25527	1.96848	2.40824	1.716	2.23805	2.0086	No
octadecanol	755409	327	997	85:3812.0 86:224.0 87:853.0 88:401.0 89:7207.0 90:593.0 91:2611.0 92:281.0 93:206.0 94:57.0 95:784.0 96:291.0 97:9121.0 98:859.0 99:2097.0 100:378.0 101:3627.0 102:510.0 103:8469.0 104:862.0 105:36.0 109:308.0 110:74.0 111:3878.0 112:352.0 113:980.0 115:1693.0 116:209.0 121:32.0 123:60.0 124:45.0 125:1173.0 126:164.0 127:120.0 129:1075.0 137:28.0 139:257.0 140:47.0 141:118.0 143:377.0 144:41.0 14…	2.63548	2.51322	2.70501	2.73719	2.9196	2.6902	2.69984	2.57978	2.90255	2.63649	2.73799	2.65225	No
nicotinic acid	353934	180	4939	85:4579.0 86:223.0 88:8.0 90:142.0 98:8.0 99:693.0 100:10.0 101:9.0 105:21.0 106:2144.0 107:301.0 110:168.0 111:102.0 112:155.0 113:493.0 114:7.0 126:118.0 130:94.0 134:346.0 136:1703.0 137:192.0 138:3.0 140:51.0 155:100.0 161:16.0 169:48.0 180:2720.0 181:403.0 182:76.0 184:62.0 185:26.0 195:29.0 211:96.0 228:204.0 299:269.0 395:1.0	2.72509	2.63749	3.01745	3.1532	2.65801	2.88649	1.97772	2.13988	2.19866	2.12057	1.93952	2.16435	Yes
nicotinamide	471602	179	84542	86:209.0 89:162.0 90:198.0 92:127.0 93:263.0 94:195.0 100:836.0 102:136.0 103:220.0 104:2595.0 105:4174.0 106:810.0 108:61.0 119:174.0 120:170.0 122:157.0 123:39.0 135:126.0 136:6136.0 137:808.0 138:240.0 139:45.0 148:164.0 150:54.0 151:55.0 161:87.0 163:218.0 164:32.0 165:80.0 166:33.0 175:86.0 178:33.0 179:15388.0 180:2109.0 181:675.0 182:48.0 193:1190.0 194:529.0 195:117.0	4.07631	4.09653	4.05408	3.93546	3.97612	4.06194	3.00561	2.82543	2.87448	2.9425	2.84386	3.04139	Yes
N-acetylglutamate	477776	158	84199	85:10633.0 86:1766.0 87:340.0 88:66.0 89:264.0 91:59.0 92:20.0 93:282.0 94:160.0 98:705.0 100:1546.0 101:446.0 102:383.0 103:4101.0 104:400.0 105:111.0 108:18.0 112:715.0 114:1204.0 115:585.0 116:5630.0 117:66.0 118:193.0 121:46.0 123:57.0 124:253.0 126:24.0 128:469.0 129:1054.0 130:3040.0 131:379.0 135:39.0 136:15.0 138:9.0 140:5548.0 141:3.0 142:1504.0 146:90.0 147:283.0 148:17.0 149:48.0 151:3…	3.04376	2.84696	2.75282	2.6149	2.88423	2.96332	3.0693	3.12222	3.09517	2.99739	2.84696	2.90795	No
N-acetylaspartic acid	548028	158	4081	85:424.0 86:274.0 87:183.0 88:123.0 93:100.0 94:61.0 95:123.0 98:237.0 99:211.0 100:820.0 101:420.0 102:186.0 103:219.0 104:72.0 107:36.0 109:95.0 110:133.0 111:191.0 112:302.0 113:107.0 114:107.0 115:220.0 116:1962.0 117:4292.0 118:543.0 119:205.0 120:45.0 121:29.0 123:35.0 124:18.0 128:132.0 129:1942.0 130:860.0 131:1103.0 132:1033.0 133:678.0 134:131.0 135:58.0 137:52.0 138:25.0 139:83.0 141:4…	3.21219	3.1827	3.14953	3.17551	3.12548	3.12548	3.3784	3.42749	3.45849	3.5463	3.40654	3.5042	No
N-acetyl-D-galactosamine	723255	202	110343	85:627.0 86:261.0 87:21356.0 88:1373.0 89:5326.0 90:130.0 91:161.0 95:237.0 96:68.0 97:1088.0 98:343.0 99:1634.0 100:2143.0 101:1471.0 102:1075.0 103:9375.0 104:938.0 105:1028.0 107:87.0 108:134.0 109:278.0 111:454.0 112:509.0 113:954.0 114:629.0 115:703.0 116:3570.0 117:10573.0 118:1265.0 119:647.0 120:158.0 122:136.0 123:291.0 124:123.0 125:136.0 126:277.0 127:331.0 128:962.0 129:16447.0 130:32…	3.63266	3.62469	3.57955	3.49374	3.49817	3.48841	3.81776	3.804	3.745	3.83563	3.65801	3.76433	No
myristic acid	634414	117	127	85:1672.0 86:922.0 87:259.0 88:617.0 89:2301.0 90:194.0 91:565.0 93:1089.0 94:262.0 95:2947.0 96:479.0 97:1977.0 98:1752.0 99:1650.0 100:382.0 101:1406.0 104:452.0 105:1305.0 106:321.0 107:394.0 108:204.0 109:725.0 110:354.0 111:699.0 112:710.0 116:3547.0 117:55137.0 118:5160.0 119:1775.0 120:155.0 121:314.0 122:68.0 123:74.0 124:132.0 125:204.0 128:186.0 129:23236.0 130:2963.0 131:10163.0 132:11…	3.90461	3.93877	3.95173	3.92788	4.06277	3.93942	4.05289	3.98556	4.1184	3.97932	4.08404	3.95732	No
myo-inositol	730022	305	1741	85:113.0 86:491.0 87:31.0 88:19.0 89:298.0 90:43.0 95:6.0 99:170.0 100:411.0 101:320.0 102:164.0 103:3399.0 104:366.0 105:2.0 107:22.0 108:49.0 109:262.0 111:243.0 112:149.0 113:176.0 114:90.0 115:187.0 116:296.0 117:1042.0 118:228.0 119:212.0 121:1.0 123:6.0 124:38.0 125:22.0 126:73.0 127:67.0 128:163.0 129:4240.0 130:611.0 131:1566.0 132:262.0 133:3203.0 134:572.0 135:421.0 136:43.0 138:92.0 13…	4.15585	4.14414	4.14712	4.10663	4.08468	4.0844	4.31454	4.30492	4.39145	4.39679	4.31618	4.34199	No
methyltetrahydrophenanthrenone NIST	594337	197	53724	85:8541.0 86:1238.0 87:808.0 88:507.0 89:879.0 90:648.0 93:548.0 94:233.0 96:629.0 97:718.0 98:998.0 99:2871.0 100:560.0 102:137.0 106:192.0 107:62.0 108:92.0 109:683.0 110:1339.0 111:1505.0 112:902.0 114:152.0 115:3180.0 122:27.0 123:198.0 125:1630.0 126:835.0 127:2052.0 128:1228.0 139:1520.0 141:3382.0 142:167.0 144:159.0 150:349.0 151:1219.0 152:3872.0 153:6909.0 154:1794.0 155:9422.0 156:1308…	3.56478	3.45301	3.861	3.57933	3.70398	3.66398	3.74218	3.70893	3.80868	3.81238	3.71315	3.85848	No
methyl O-D-galactopyranoside	630836	204	14758	85:74.0 86:12.0 87:134.0 88:68.0 89:1655.0 90:104.0 91:27.0 95:3.0 96:6.0 97:2.0 98:9.0 99:77.0 100:29.0 101:396.0 102:59.0 103:3447.0 104:316.0 105:190.0 106:20.0 109:22.0 110:4.0 111:63.0 112:10.0 113:65.0 114:78.0 115:69.0 116:268.0 117:709.0 118:65.0 119:148.0 121:10.0 125:7.0 126:38.0 127:54.0 128:13.0 129:1102.0 130:73.0 131:445.0 132:68.0 133:2743.0 134:271.0 135:128.0 136:16.0 138:1.0 139…	2.62839	2.56585	2.6721	2.75587	2.53529	2.45788	2.95952	2.82478	2.77597	2.7332	2.71933	2.59218	No
methionine	483560	176	45	86:209.0 87:157.0 88:89.0 92:28.0 96:49.0 98:179.0 100:943.0 101:113.0 102:175.0 103:199.0 104:109.0 105:441.0 107:31.0 114:409.0 115:107.0 117:136.0 118:21.0 122:14.0 128:6524.0 129:603.0 130:496.0 131:1184.0 132:354.0 134:118.0 144:59.0 145:49.0 146:97.0 147:486.0 148:243.0 149:200.0 151:51.0 159:53.0 160:202.0 161:47.0 162:43.0 163:30.0 164:16.0 172:30.0 174:90.0 175:14.0 176:5168.0 177:722.0 …	3.1682	2.98632	2.61595	2.48996	3.00561	2.91593	3.61215	3.42127	3.56984	3.90069	3.66633	3.74554	Yes
methanolphosphate	289520	241	5393	91:189.0 98:118.0 99:213.0 109:13.0 110:42.0 115:116.0 117:125.0 118:94.0 119:81.0 121:107.0 122:6.0 123:105.0 130:13.0 133:646.0 134:53.0 135:408.0 136:125.0 137:176.0 143:34.0 144:4.0 151:78.0 158:18.0 160:2.0 163:856.0 164:67.0 165:58.0 167:92.0 168:16.0 181:147.0 184:128.0 195:233.0 198:4.0 210:1.0 211:438.0 212:72.0 213:19.0 225:3.0 228:46.0 239:1.0 241:2338.0 242:433.0 243:249.0 244:9.0 256…	3.36324	3.22531	3.35141	3.35908	3.31618	3.23754	3.95027	3.85272	3.80835	3.77822	3.62859	3.65031	Yes
mannose	645856	205	70	85:142.0 89:1499.0 90:197.0 97:127.0 100:159.0 101:419.0 103:3780.0 104:287.0 105:648.0 112:23.0 113:305.0 114:520.0 115:388.0 116:86.0 117:2228.0 118:207.0 119:568.0 124:18.0 125:22.0 129:3108.0 131:511.0 133:1928.0 134:567.0 135:210.0 141:65.0 143:275.0 144:234.0 147:7354.0 150:205.0 152:14.0 157:1447.0 158:309.0 159:104.0 160:3213.0 161:172.0 162:117.0 163:130.0 164:22.0 167:7.0 169:89.0 170:1…	2.45788	2.53148	2.43933	2.36736	2.45788	2.48572	3.38863	3.4606	3.33041	3.39094	3.05115	3.31785	Yes
maltose	946601	204	1979	85:18.0 86:40.0 87:38.0 89:640.0 90:50.0 94:3.0 95:51.0 96:226.0 97:52.0 98:60.0 99:10.0 100:262.0 101:31.0 102:157.0 103:2571.0 104:171.0 105:231.0 108:7.0 109:86.0 111:17.0 112:13.0 113:130.0 114:62.0 116:82.0 117:1560.0 118:98.0 119:98.0 125:5.0 127:10.0 128:39.0 129:1849.0 130:331.0 131:223.0 132:24.0 133:813.0 134:81.0 140:25.0 141:77.0 142:107.0 143:428.0 145:58.0 147:3256.0 148:427.0 149:3…	2.57519	2.3927	2.26951	2.3483	2.23045	2.30103	2.36549	2.2014	3.08458	2.26717	2.17898	2.11394	No
malic acid	463180	233	1391	85:66.0 87:316.0 88:106.0 89:148.0 90:42.0 95:37.0 99:129.0 101:4462.0 102:488.0 103:641.0 104:93.0 105:294.0 115:533.0 116:432.0 117:2305.0 118:259.0 119:501.0 120:70.0 121:62.0 124:21.0 129:385.0 131:1945.0 132:129.0 133:6850.0 134:1075.0 135:667.0 136:51.0 137:33.0 139:20.0 142:41.0 143:745.0 144:107.0 145:145.0 147:21089.0 148:2969.0 149:2528.0 150:99.0 151:286.0 153:24.0 158:12.0 159:29.0 16…	3.83302	3.79754	3.75136	3.68485	3.65925	3.64933	3.28578	3.30664	3.35965	3.39094	3.2408	3.39393	Yes
maleimide	245118	154	1743	85:294.0 86:375.0 87:61.0 88:60.0 92:7.0 93:188.0 94:171.0 96:191.0 97:130.0 99:129.0 100:1406.0 101:44.0 102:144.0 103:750.0 105:72.0 107:179.0 110:1243.0 111:89.0 114:287.0 115:459.0 116:31.0 117:256.0 126:37.0 127:659.0 128:781.0 130:926.0 131:244.0 133:167.0 134:886.0 135:5.0 141:1.0 144:9.0 146:57.0 147:1899.0 149:79.0 150:32.0 154:6151.0 155:630.0 156:263.0 157:17.0 160:56.0 167:18.0 168:5.…	3.7014	3.43917	4.97704	4.53518	3.23121	3.31197	4.73758	4.60256	4.01465	4.07368	3.99007	3.9874	No
lysine	663483	156	12	85:2755.0 86:29130.0 87:3786.0 88:12077.0 89:1291.0 90:709.0 92:136.0 93:103.0 94:668.0 95:313.0 96:506.0 97:609.0 98:2819.0 99:1955.0 100:31497.0 101:4429.0 102:7671.0 103:3645.0 104:565.0 105:379.0 106:83.0 107:97.0 108:128.0 109:134.0 110:753.0 111:416.0 112:6522.0 113:2018.0 114:7116.0 115:10574.0 116:3465.0 117:4929.0 118:1028.0 119:900.0 120:191.0 121:127.0 123:145.0 124:606.0 125:212.0 126…	3.79064	3.84757	3.57749	3.51917	3.72099	3.65176	4.28298	4.18313	4.15963	4.23472	4.00372	4.21373	Yes
levoglucosan	569637	204	3169	85:775.0 87:165.0 88:163.0 89:177.0 90:42.0 91:21.0 92:2.0 95:13.0 97:132.0 98:53.0 99:731.0 100:180.0 101:2830.0 102:212.0 103:5456.0 104:270.0 105:366.0 109:317.0 111:424.0 112:33.0 113:818.0 114:131.0 115:724.0 116:1575.0 117:3643.0 118:337.0 119:568.0 120:38.0 125:69.0 126:44.0 127:263.0 129:5991.0 130:703.0 131:1830.0 132:221.0 133:3867.0 134:297.0 135:293.0 136:48.0 139:2.0 140:20.0 141:67.…	2.62634	2.30963	2.45025	2.3927	2.43616	2.37475	2.7332	2.72263	2.72263	2.74586	2.65801	2.67486	No
leucine	346101	158	9	85:4635.0 86:3771.0 87:1723.0 88:653.0 90:216.0 92:322.0 93:257.0 94:240.0 95:264.0 96:604.0 97:648.0 98:1293.0 99:2270.0 100:16154.0 101:2483.0 102:35025.0 103:8176.0 104:1484.0 106:132.0 109:214.0 110:350.0 111:258.0 112:641.0 113:670.0 114:595.0 115:4531.0 116:6283.0 117:2966.0 118:912.0 119:1252.0 120:148.0 124:228.0 125:94.0 126:557.0 127:719.0 128:4500.0 129:1122.0 130:7269.0 131:3307.0 132…	4.2854	3.88304	3.77988	3.79671	4.21527	3.97188	4.70015	4.48048	4.51638	4.95186	4.42674	4.6272	Yes
lauric acid	547906	117	49	85:168.0 86:141.0 87:101.0 89:291.0 93:60.0 95:377.0 96:145.0 97:251.0 98:244.0 101:191.0 104:48.0 105:176.0 109:155.0 111:88.0 115:37.0 116:428.0 117:7512.0 118:665.0 119:226.0 120:42.0 122:42.0 129:2879.0 130:369.0 131:1222.0 132:1823.0 133:146.0 134:55.0 139:64.0 143:180.0 145:762.0 146:42.0 147:217.0 153:16.0 154:30.0 157:84.0 160:63.0 169:49.0 171:95.0 176:32.0 179:30.0 185:98.0 186:22.0 187…	3.55558	3.54679	3.67843	3.57576	3.98565	3.59528	3.75626	3.78161	3.95313	3.59439	3.69618	3.56502	No
lactose	935640	191	4771	86:21.0 101:156.0 103:696.0 104:4.0 112:36.0 113:18.0 117:389.0 120:17.0 127:171.0 129:837.0 130:24.0 131:125.0 133:236.0 134:94.0 136:11.0 139:3.0 142:30.0 143:176.0 145:62.0 147:1082.0 149:89.0 155:83.0 156:15.0 157:174.0 161:41.0 163:79.0 164:25.0 165:133.0 169:298.0 170:49.0 175:41.0 177:87.0 178:2.0 179:60.0 187:10.0 189:327.0 190:4.0 191:1441.0 192:295.0 193:304.0 194:86.0 197:56.0 201:17.0…	2.21484	2.1038	1.8451	2.24797	2.06446	2.12057	2.31175	2.0086	2.32222	2.19312	2.17319	2.2014	No
lactic acid	219848	191	46123	86:16619.0 87:146789.0 88:203478.0 89:44021.0 90:4589.0 91:5399.0 92:2326.0 93:2115.0 94:10118.0 95:3417.0 96:954.0 97:589.0 99:12540.0 100:2928.0 101:119286.0 102:104206.0 103:90957.0 104:16144.0 105:36142.0 106:5020.0 107:5840.0 108:885.0 109:791.0 110:2194.0 113:11122.0 114:2567.0 115:74843.0 116:33695.0 117:2428105.0 118:268597.0 119:128879.0 120:10300.0 121:3135.0 122:950.0 123:1352.0 124:11…	2.75967	3.19005	3.15259	3.33224	2.92686	3.26788	3.5791	3.5275	3.63317	3.54145	2.98272	3.66351	No
itaconic acid	386511	147	101725	92:53.0 94:44.0 95:223.0 96:124.0 97:3511.0 98:1385.0 101:481.0 103:529.0 104:70.0 105:199.0 111:73.0 112:51.0 113:132.0 115:136.0 116:86.0 118:39.0 119:269.0 120:15.0 122:569.0 123:35.0 125:60.0 126:53.0 127:28.0 131:790.0 132:78.0 133:1425.0 135:116.0 140:253.0 141:906.0 142:427.0 143:125.0 144:23.0 145:19.0 146:82.0 147:38445.0 148:6215.0 149:3614.0 151:19.0 155:64.0 156:81.0 157:185.0 159:50.…	3.60778	3.5231	3.03822	3.3969	3.29447	3.64719	3.42226	3.24601	3.60938	3.55534	3.4894	3.5649	No
isothreonic acid	489385	292	1679	85:304.0 86:391.0 88:631.0 89:4158.0 90:414.0 91:179.0 92:233.0 93:215.0 94:45.0 96:145.0 97:116.0 98:15.0 99:816.0 100:110.0 101:2762.0 102:21122.0 103:20966.0 104:2634.0 105:1408.0 106:64.0 107:560.0 108:290.0 109:71.0 110:395.0 111:105.0 113:1032.0 114:253.0 115:1508.0 116:877.0 117:33848.0 118:3267.0 119:2907.0 120:140.0 121:96.0 122:8.0 124:18.0 125:13.0 127:531.0 128:50.0 129:6995.0 130:178…	2.90956	2.85491	2.78888	2.77085	2.78604	2.80686	2.31597	2.20683	2.32222	2.42651	2.27416	2.36549	Yes
isoleucine	356963	158	105087	86:184.0 98:58.0 100:1091.0 102:429.0 114:236.0 115:76.0 116:279.0 128:77.0 129:53.0 132:232.0 133:377.0 142:104.0 146:55.0 147:1109.0 158:7294.0 159:1054.0 160:288.0 161:26.0 163:31.0 218:931.0 219:155.0 220:56.0 232:255.0 233:54.0 260:48.0	4.11528	3.949	3.73878	3.68413	4.04544	3.56679	4.53182	4.49074	4.5274	4.62366	4.47618	4.61812	Yes
isocitric acid	616323	245	12267	89:522.0 90:180.0 95:584.0 97:191.0 98:207.0 99:600.0 101:378.0 102:3.0 103:489.0 106:964.0 109:156.0 112:78.0 113:859.0 114:122.0 116:611.0 118:39.0 119:171.0 121:116.0 125:52.0 127:331.0 128:413.0 129:390.0 133:1883.0 136:574.0 140:130.0 143:846.0 144:381.0 145:464.0 147:7317.0 148:543.0 149:1044.0 150:416.0 151:31.0 155:15.0 156:300.0 157:980.0 158:167.0 159:58.0 161:79.0 163:99.0 167:4.0 169:…	3.17493	2.85733	3.233	3.21748	3.32118	3.30984	2.38917	2.44091	2.49693	2.46982	2.40483	2.4133	Yes
inosine 5'-monophosphate	1016811	169	31242	87:68.0 89:59.0 91:75.0 95:92.0 96:48.0 98:85.0 99:128.0 100:42.0 101:160.0 105:72.0 106:69.0 108:39.0 109:62.0 110:57.0 111:37.0 113:198.0 115:118.0 116:126.0 117:138.0 121:72.0 122:58.0 123:62.0 125:63.0 127:100.0 129:478.0 130:162.0 133:331.0 135:74.0 138:59.0 139:70.0 140:139.0 141:61.0 143:101.0 147:894.0 148:205.0 149:147.0 151:79.0 153:75.0 158:33.0 166:56.0 167:38.0 168:26.0 169:2863.0 17…	3.74241	3.68359	3.41896	3.28488	3.23779	3.46613	2.28556	2.36922	2.51983	2.58659	2.48287	2.5832	Yes
inosine	897434	230	84524	85:1568.0 86:780.0 87:1166.0 88:560.0 89:1904.0 91:15501.0 92:2918.0 93:6326.0 94:1647.0 95:2401.0 97:1081.0 98:220.0 99:1165.0 100:804.0 101:3341.0 102:808.0 103:15276.0 104:2320.0 105:6001.0 106:3197.0 107:1491.0 108:2478.0 109:746.0 110:1136.0 111:1921.0 112:413.0 113:1448.0 114:353.0 115:3043.0 116:2998.0 117:9407.0 118:1635.0 119:4572.0 120:1119.0 121:826.0 122:365.0 123:390.0 124:342.0 125:…	3.51838	3.94983	3.56691	3.58422	3.49803	3.7214	3.7676	3.7881	3.85425	3.7912	3.81144	3.80312	No
hypoxanthine	619128	265	1663	85:17650.0 86:12163.0 87:3151.0 88:967.0 89:1497.0 90:1362.0 91:1011.0 92:2327.0 93:2705.0 94:2109.0 95:8249.0 96:4731.0 97:4274.0 98:10523.0 99:10631.0 100:18705.0 101:4328.0 102:2856.0 103:1825.0 104:825.0 105:732.0 106:877.0 107:1246.0 108:1010.0 109:1929.0 110:7804.0 111:16720.0 112:8157.0 113:3184.0 114:2386.0 115:2768.0 116:1782.0 117:3672.0 118:1096.0 119:3047.0 120:887.0 121:1152.0 122:16…	2.68753	3.12678	3.36996	2.90091	3.04961	3.44716	3.60228	3.54568	3.64167	3.72738	3.63959	3.71433	Yes
hydroxylamine	253158	146	4211	85:497.0 86:2803.0 87:818.0 88:210.0 89:444.0 90:52.0 99:143.0 100:1769.0 101:310.0 102:90.0 103:289.0 113:392.0 114:359.0 115:278.0 116:400.0 117:769.0 118:165.0 119:4073.0 120:347.0 121:246.0 130:2689.0 131:1261.0 132:534.0 133:5379.0 134:778.0 135:325.0 140:17.0 144:46.0 145:193.0 146:4483.0 147:2330.0 148:211.0 160:124.0 161:218.0 171:38.0 172:25.0 177:32.0 178:25.0 187:27.0 188:34.0 204:99.0…	5.27852	5.3659	5.38707	5.38276	5.23227	5.42556	5.51856	5.44786	5.57973	5.43365	5.60783	5.48259	No
hydroxycarbamate NIST	325948	278	7010	86:1090.0 87:384.0 89:78.0 99:251.0 102:276.0 107:178.0 108:1.0 110:207.0 119:381.0 127:1.0 131:531.0 132:298.0 133:1122.0 135:10.0 143:27.0 146:671.0 147:8487.0 148:1209.0 149:624.0 155:128.0 157:23.0 160:1255.0 161:198.0 162:131.0 163:12.0 169:38.0 171:2468.0 172:143.0 173:288.0 186:141.0 189:1974.0 190:204.0 193:109.0 194:27.0 205:140.0 206:5.0 207:302.0 208:56.0 209:7.0 221:55.0 261:10.0 267:…	4.248	4.13351	4.20777	4.30304	4.27098	4.31618	4.12186	4.08828	4.19529	4.20817	4.20761	4.19471	No
hexuronic acid	667373	160	4554	85:209.0 86:138.0 88:682.0 89:1276.0 90:42.0 91:290.0 92:40.0 93:62.0 95:157.0 97:343.0 98:187.0 99:94.0 100:117.0 101:506.0 102:533.0 103:960.0 104:6.0 105:780.0 107:90.0 108:8.0 109:195.0 110:46.0 111:190.0 112:6.0 113:192.0 114:283.0 115:385.0 117:357.0 118:42.0 119:105.0 127:38.0 128:156.0 129:885.0 130:376.0 131:441.0 132:5.0 133:1378.0 134:249.0 135:228.0 137:19.0 141:7.0 142:42.0 143:2086.…	2.31806	2.32634	2.38382	2.40824	2.1959	1.91381	2.51587	2.44716	2.47567	2.3075	2.39445	2.00432	No
hexose-6-phosphate	806282	387	18607	89:205.0 90:34.0 100:62.0 101:173.0 103:155.0 105:83.0 113:36.0 114:63.0 116:51.0 117:51.0 129:326.0 130:58.0 131:112.0 133:153.0 135:38.0 143:37.0 145:25.0 147:476.0 148:80.0 157:90.0 160:244.0 161:48.0 169:18.0 189:27.0 191:42.0 205:21.0 211:118.0 216:24.0 217:145.0 218:44.0 219:21.0 225:30.0 227:17.0 231:19.0 247:31.0 248:13.0 285:42.0 298:19.0 299:223.0 300:63.0 301:70.0 302:32.0 305:24.0 307…	2.04139	2.0086	2.02938	2.26482	2	2.01703	2.37291	2.4456	2.52375	2.59439	2.50786	2.57171	Yes
hexonic acid	698302	217	100866	85:4516.0 86:1527.0 87:7244.0 88:3762.0 89:20346.0 90:1668.0 91:1161.0 92:385.0 93:296.0 94:327.0 95:832.0 96:443.0 97:3951.0 98:678.0 99:5414.0 100:1202.0 101:19281.0 102:19463.0 103:145699.0 104:14299.0 105:7979.0 106:535.0 107:1368.0 108:238.0 109:357.0 110:174.0 111:2060.0 112:443.0 113:4047.0 114:728.0 115:6155.0 116:5400.0 117:71550.0 118:7479.0 119:7784.0 120:708.0 121:457.0 122:71.0 123:2…	3.29929	3.28217	3.2383	3.26458	3.1726	3.16346	2.0086	2.56467	2.38739	2.10037	2.23553	1.89763	Yes
hexitol	704741	217	255	85:79.0 88:37.0 92:32.0 94:14.0 97:41.0 99:235.0 100:26.0 101:41.0 102:73.0 103:1566.0 104:206.0 105:96.0 109:97.0 110:36.0 111:111.0 112:66.0 113:39.0 114:55.0 115:112.0 116:320.0 117:397.0 118:41.0 119:91.0 127:84.0 129:2437.0 130:240.0 131:990.0 132:120.0 133:2109.0 135:188.0 136:36.0 138:15.0 141:58.0 142:51.0 143:712.0 144:95.0 146:64.0 147:9643.0 148:1032.0 149:1104.0 150:133.0 151:66.0 153…	2.80482	2.75128	2.48855	2.69897	2.22011	2.62941	3.00775	2.9987	2.9619	2.90526	2.81224	2.08991	No
heptadecanoic acid	751309	117	727	86:84.0 89:126.0 93:146.0 95:297.0 97:364.0 98:171.0 99:152.0 101:71.0 105:120.0 107:47.0 109:65.0 111:142.0 112:68.0 113:69.0 116:319.0 117:6884.0 118:515.0 119:190.0 123:26.0 125:38.0 129:2928.0 130:357.0 131:779.0 132:2003.0 133:510.0 134:126.0 141:18.0 143:248.0 145:1080.0 146:130.0 149:39.0 152:19.0 153:14.0 159:91.0 163:18.0 171:63.0 174:86.0 177:28.0 182:19.0 187:82.0 189:15.0 197:18.0 201…	3.3126	3.33425	3.37162	3.34713	3.39568	3.35927	3.42423	3.41896	3.52789	3.38453	3.49443	3.35507	No
guanosine	954962	324	1966	85:1543.0 86:695.0 87:960.0 88:305.0 89:2775.0 90:249.0 91:343.0 93:203.0 94:284.0 95:499.0 96:239.0 97:2078.0 98:737.0 99:4070.0 100:2326.0 101:4073.0 102:1037.0 103:34450.0 104:3406.0 105:1568.0 106:62.0 107:214.0 109:142.0 110:455.0 111:1465.0 112:454.0 113:1897.0 114:483.0 115:8354.0 116:2447.0 117:6988.0 118:924.0 119:1155.0 120:232.0 121:117.0 122:147.0 123:259.0 124:207.0 125:458.0 126:538…	2.20412	2.85854	2.23045	2.17609	2.33646	2.19866	2.74115	2.50379	2.51983	2.54158	2.41162	2.46835	No
guanine	744307	352	2519	85:485.0 86:288.0 87:42.0 89:317.0 95:86.0 98:175.0 99:1474.0 100:782.0 101:980.0 102:75.0 103:1581.0 104:106.0 105:14.0 110:49.0 111:272.0 112:15.0 113:289.0 114:183.0 115:231.0 116:930.0 117:753.0 118:116.0 119:40.0 122:16.0 124:27.0 125:94.0 126:14.0 127:102.0 128:117.0 129:1922.0 130:538.0 131:1046.0 132:378.0 133:1248.0 135:247.0 137:42.0 138:19.0 139:86.0 140:23.0 141:220.0 142:118.0 143:24…	2.23553	2.81823	2.7574	2.60746	2.19312	1.88081	2.70243	2.69723	2.34635	2.17898	2.07918	2.03342	No
glycolic acid	227636	177	1971	86:321.0 87:877.0 88:2215.0 89:1177.0 90:166.0 92:46.0 95:690.0 98:47.0 99:43.0 100:1.0 101:491.0 102:395.0 103:3236.0 104:445.0 105:759.0 106:5.0 107:431.0 110:197.0 113:123.0 114:1.0 115:778.0 116:235.0 117:2708.0 118:351.0 119:694.0 120:123.0 121:18.0 124:3.0 131:2476.0 132:305.0 133:6921.0 134:1259.0 135:297.0 144:1.0 146:382.0 147:57199.0 148:9255.0 149:5731.0 150:464.0 151:221.0 161:3331.0 …	2.75967	2.67852	2.80209	2.5611	2.58883	2.74974	2.72754	2.71349	2.80277	2.57054	2.8488	2.65896	No
glycine	368707	248	6	85:2882.0 86:87494.0 87:10917.0 88:4018.0 89:822.0 92:65.0 93:42.0 94:27.0 95:426.0 96:50.0 97:67.0 99:1489.0 100:53029.0 101:10140.0 102:5892.0 103:928.0 105:1276.0 110:146.0 113:1787.0 114:44.0 115:2820.0 116:1864.0 117:12472.0 118:47.0 119:3422.0 122:40.0 123:85.0 125:63.0 129:156.0 130:9640.0 131:7466.0 132:862.0 133:31722.0 134:5661.0 135:2633.0 144:2949.0 145:349.0 146:1208.0 147:26782.0 14…	4.616	4.47072	4.43132	4.4247	4.60026	4.4572	4.37066	4.2489	4.39014	4.43971	4.32936	4.38279	No
glycerol-alpha-phosphate	590747	357	1687	85:750.0 87:846.0 88:468.0 89:1193.0 90:82.0 91:168.0 92:114.0 93:127.0 94:26.0 95:116.0 97:212.0 98:232.0 99:483.0 101:13348.0 102:1461.0 103:9463.0 104:991.0 105:689.0 106:35.0 107:239.0 108:36.0 109:51.0 111:385.0 113:2220.0 114:284.0 115:2195.0 116:2414.0 117:2066.0 118:407.0 119:755.0 120:59.0 121:349.0 122:90.0 123:101.0 125:30.0 127:73.0 129:6764.0 130:1365.0 131:6671.0 132:512.0 133:8224.…	3.3543	3.32552	3.36021	3.34064	3.29226	3.29754	4.48707	4.47043	4.59687	4.71937	4.49561	4.6826	Yes
glyceric acid	377495	189	48	87:199.0 89:698.0 90:111.0 93:56.0 98:33.0 99:176.0 100:63.0 101:1315.0 102:3672.0 103:4054.0 104:371.0 105:293.0 106:106.0 107:60.0 108:48.0 113:36.0 114:94.0 115:261.0 116:366.0 117:2480.0 119:409.0 122:34.0 130:941.0 131:1036.0 133:4658.0 135:416.0 142:23.0 147:8908.0 148:1388.0 149:813.0 157:22.0 158:22.0 159:33.0 161:42.0 162:30.0 163:86.0 166:42.0 175:382.0 176:31.0 177:220.0 189:3993.0 190…	3.26126	3.11561	3.16938	3.21458	3.16673	3.17289	2.96284	2.82995	2.9058	2.97864	2.82217	2.97128	No
glutathione	761296	213	84386	85:57.0 86:293.0 88:52.0 89:291.0 91:68.0 92:107.0 93:168.0 94:238.0 95:2835.0 96:535.0 97:65.0 98:157.0 100:441.0 102:233.0 103:524.0 104:202.0 105:243.0 106:87.0 107:4001.0 108:570.0 109:361.0 112:102.0 114:95.0 115:203.0 116:374.0 117:448.0 118:69.0 119:184.0 120:62.0 121:118.0 122:107.0 123:47.0 124:99.0 125:84.0 126:42.0 127:147.0 129:1131.0 130:238.0 131:325.0 132:150.0 133:278.0 134:92.0 1…	3.63468	3.53071	3.43056	3.52776	3.49693	3.5293	3.03623	2.98543	3.27254	3.39637	3.26174	3.43457	No
glutaric acid	421260	261	1727	88:191.0 91:36.0 97:767.0 98:37.0 99:40.0 100:340.0 101:236.0 102:261.0 103:344.0 104:57.0 114:112.0 115:81.0 116:704.0 117:526.0 118:162.0 120:11.0 128:639.0 129:1748.0 130:358.0 131:182.0 132:119.0 133:497.0 135:53.0 142:34.0 143:21.0 144:1230.0 145:204.0 147:5413.0 148:702.0 149:827.0 151:43.0 158:934.0 159:179.0 160:47.0 186:172.0 187:30.0 189:439.0 199:13.0 203:445.0 204:296.0 205:234.0 217:…	2.30103	2.14301	2.08279	2.11394	1.85126	2.28556	1.99123	1.63347	1.86923	2.04139	2.09342	1.83251	No
glutamine	600315	156	18	85:588.0 86:773.0 87:527.0 88:297.0 89:472.0 90:276.0 91:144.0 92:65.0 93:78.0 94:61.0 95:137.0 96:185.0 97:201.0 98:705.0 99:418.0 100:4218.0 101:1051.0 102:801.0 104:146.0 105:125.0 107:73.0 110:227.0 111:76.0 112:1090.0 113:753.0 114:2855.0 115:2580.0 116:2463.0 117:1187.0 118:279.0 119:308.0 122:34.0 124:65.0 125:100.0 126:1306.0 128:4527.0 129:1216.0 130:1701.0 131:3856.0 132:1540.0 133:2992…	2.33041	1.81954	2.63144	1.90309	2.16137	2.04139	2.63144	2.27416	2.62118	2.65128	2.80686	2.67852	Yes
glutamic acid	529100	246	28	85:1143.0 86:983.0 87:725.0 88:453.0 89:313.0 90:36.0 91:51.0 95:189.0 96:269.0 97:224.0 98:467.0 99:626.0 100:5243.0 101:1252.0 102:493.0 103:1043.0 104:79.0 105:259.0 108:335.0 109:58.0 110:448.0 111:44.0 112:737.0 113:669.0 114:1398.0 115:911.0 116:669.0 117:712.0 118:217.0 119:303.0 120:26.0 122:179.0 123:41.0 125:90.0 126:202.0 127:190.0 128:17149.0 129:3445.0 130:1476.0 131:1330.0 132:969.0…	5.05056	5.00542	4.96722	4.93716	4.93066	4.93393	4.58067	4.57461	4.64137	4.60072	4.55329	4.75289	No
glucose-6-phosphate	818275	387	308	89:2051.0 90:203.0 91:178.0 94:11.0 95:62.0 98:94.0 99:125.0 100:221.0 101:1887.0 102:354.0 103:2375.0 104:220.0 105:395.0 107:50.0 109:82.0 111:94.0 112:58.0 113:214.0 115:231.0 116:632.0 117:455.0 119:268.0 121:26.0 122:30.0 125:55.0 128:126.0 129:3069.0 130:602.0 131:1273.0 132:58.0 133:2409.0 134:158.0 135:122.0 137:37.0 140:51.0 141:115.0 142:97.0 143:74.0 144:29.0 145:148.0 146:37.0 147:487…	2.21219	2.48287	1.96848	2.64933	1.92942	2.55267	2.83632	2.84757	2.88705	3.04961	2.8293	3.04999	Yes
glucose-1-phosphate	594647	217	3167	85:385.0 86:98.0 87:248.0 88:286.0 89:468.0 90:224.0 92:20.0 95:218.0 99:284.0 101:1180.0 103:1916.0 104:47.0 107:220.0 109:96.0 110:193.0 111:260.0 112:20.0 113:386.0 114:41.0 115:209.0 116:863.0 117:2309.0 118:189.0 119:243.0 125:12.0 126:151.0 128:127.0 129:1571.0 130:306.0 131:508.0 132:123.0 133:2331.0 134:352.0 135:130.0 136:1.0 139:40.0 140:858.0 141:105.0 142:138.0 143:915.0 144:125.0 145…	2.87622	2.99607	2.97772	2.91169	2.89376	2.89376	3.50569	3.52401	3.32552	3.32284	3.3296	3.41681	Yes
glucose	657941	319	88048	85:202.0 86:370.0 87:15814.0 88:1126.0 89:2841.0 90:290.0 94:48.0 96:161.0 99:1499.0 100:716.0 101:1285.0 102:364.0 103:4860.0 104:294.0 105:345.0 106:230.0 107:66.0 108:14.0 109:115.0 110:221.0 111:151.0 112:87.0 113:1299.0 114:223.0 115:482.0 116:983.0 117:7481.0 118:924.0 119:347.0 120:121.0 123:14.0 125:40.0 126:47.0 127:53.0 128:778.0 129:7452.0 130:1046.0 131:1985.0 132:199.0 133:2609.0 134…	3.0026	2.88705	3.2783	3.38668	3.10106	3.07445	4.12869	4.33692	4.19676	4.15366	4.02036	4.13814	Yes
galactose	648756	319	16668	85:620.0 86:2348.0 87:2074.0 88:1466.0 89:22824.0 90:1966.0 91:898.0 97:640.0 99:1455.0 100:3867.0 101:6075.0 102:3366.0 103:44973.0 104:4301.0 105:11826.0 106:888.0 107:318.0 110:106.0 111:644.0 112:551.0 113:1365.0 114:3837.0 115:2232.0 116:2050.0 117:35884.0 118:3511.0 119:3431.0 120:215.0 121:47.0 123:25.0 124:36.0 125:81.0 126:497.0 127:465.0 128:1073.0 129:39974.0 130:6567.0 131:10141.0 132…	3.28825	3.07041	3.80516	4.02682	3.59857	3.36698	4.87297	5.04367	4.90986	4.87643	4.74713	4.8378	Yes
galactonic acid	690882	292	4706	85:918.0 86:238.0 87:865.0 88:630.0 89:3376.0 90:737.0 91:316.0 95:57.0 96:68.0 97:1011.0 98:413.0 99:1406.0 100:448.0 101:4514.0 102:3806.0 103:26292.0 104:2417.0 105:1403.0 106:36.0 107:255.0 108:13.0 109:160.0 110:149.0 111:353.0 112:80.0 113:956.0 114:440.0 115:1587.0 116:1106.0 117:12863.0 118:1333.0 119:1189.0 124:209.0 125:121.0 126:8.0 127:610.0 128:752.0 129:11296.0 130:3317.0 131:4665.0…	2.26007	1.93952	1.99123	2.24304	2.0607	1.91908	1.97313	1.9345	1.89209	1.90849	1.6902	1.82607	No
galactinol	998425	204	18159	85:66.0 87:175.0 89:250.0 91:18.0 97:23.0 99:93.0 101:427.0 102:83.0 103:3130.0 104:287.0 105:36.0 109:172.0 111:127.0 113:28.0 115:40.0 116:148.0 117:596.0 118:4.0 119:3.0 121:2.0 122:29.0 127:38.0 128:7.0 129:3627.0 130:393.0 131:740.0 132:44.0 133:978.0 134:107.0 135:177.0 138:6.0 139:54.0 141:45.0 142:156.0 143:592.0 144:95.0 145:295.0 147:4585.0 148:833.0 149:610.0 150:39.0 151:69.0 153:106.…	2.02119	1.716	2.17026	2.16435	1.79239	1.57978	2.35025	2.21219	2.07918	2.02938	1.99564	2.0086	No
fumaric acid	392338	245	64523	87:4096.0 89:14447.0 93:5424.0 95:1377.0 97:17909.0 98:22930.0 99:25859.0 103:25556.0 104:4519.0 105:12225.0 106:1044.0 108:401.0 109:85.0 111:5421.0 113:36144.0 114:4711.0 115:203643.0 116:17056.0 117:40588.0 118:8308.0 119:17857.0 120:1207.0 121:1194.0 122:832.0 123:134.0 126:21945.0 127:60663.0 128:24748.0 129:5497.0 131:43947.0 132:16519.0 133:243740.0 134:26331.0 135:17144.0 136:749.0 138:22…	3.4823	3.51838	3.56086	3.3731	3.3822	3.38471	3.36698	3.37767	3.21722	3.30016	3.1038	3.21245	No
fucose	578299	160	3009	85:191.0 89:328.0 91:5.0 98:6.0 100:250.0 101:182.0 103:132.0 105:64.0 107:33.0 117:5349.0 118:423.0 119:197.0 127:28.0 129:429.0 130:344.0 131:248.0 133:363.0 134:138.0 143:112.0 147:658.0 148:60.0 159:12.0 160:926.0 161:309.0 162:4.0 171:31.0 174:36.0 189:39.0 191:27.0 204:79.0 205:9.0 206:19.0 217:28.0 219:124.0 223:10.0 231:37.0 233:151.0 235:13.0 277:238.0 278:54.0 293:13.0 299:12.0 321:80.0…	1.89209	2.28103	2.21484	2.05308	2.1271	1.83885	2.00432	2.00432	2.24055	2.08991	1.97772	2.20683	No
fructose-6-phosphate	804279	315	6431	85:175.0 86:55.0 87:366.0 88:157.0 89:2236.0 90:436.0 92:4.0 94:18.0 96:197.0 98:32.0 99:369.0 100:408.0 101:1519.0 102:775.0 103:257.0 104:1131.0 105:281.0 106:108.0 109:60.0 111:305.0 113:195.0 114:242.0 115:86.0 116:26.0 117:911.0 118:370.0 120:83.0 121:101.0 122:34.0 124:89.0 126:163.0 128:84.0 129:4295.0 130:1211.0 131:850.0 132:289.0 133:2271.0 134:314.0 135:693.0 136:141.0 137:22.0 138:85.…	2.32838	2.07188	2.49136	2.52504	2.35218	2.49136	2.56229	2.53529	2.58659	2.61384	2.53148	2.58995	No
fructose-1,6-bisphosphate	939046	315	110203	85:135.0 86:90.0 87:200.0 89:1769.0 90:208.0 91:186.0 92:74.0 94:23.0 97:23.0 98:186.0 99:236.0 100:105.0 101:1082.0 103:1117.0 104:136.0 105:254.0 106:10.0 107:141.0 110:60.0 112:28.0 113:342.0 114:222.0 115:167.0 116:356.0 117:376.0 118:102.0 119:291.0 121:111.0 122:35.0 123:53.0 124:80.0 126:130.0 128:70.0 129:2745.0 130:358.0 131:382.0 132:14.0 133:2108.0 134:163.0 135:653.0 137:259.0 138:95.…	1.79239	1.70757	1.77085	1.85126	1.66276	1.74819	2.14613	2.32015	2.65225	2.58546	2.47276	2.55388	Yes
fructose-1-phosphate	803180	387	87944	85:2904.0 86:1256.0 87:2847.0 88:1255.0 89:29955.0 90:2888.0 91:1736.0 92:260.0 93:456.0 94:1104.0 95:539.0 96:1537.0 97:703.0 98:2163.0 99:2761.0 100:3841.0 101:9449.0 102:2472.0 103:74194.0 104:7528.0 105:6633.0 106:1031.0 107:1009.0 108:457.0 109:716.0 110:995.0 111:1390.0 112:1250.0 113:5102.0 114:3736.0 115:4741.0 116:3740.0 117:20204.0 118:2636.0 119:4150.0 120:584.0 121:1618.0 122:319.0 12…	1.97772	2.0569	1.86332	1.95424	2.00432	1.96379	2.31597	2.44248	2.33445	2.48996	2.51455	2.42975	Yes
fructose	639442	307	21	85:1065.0 86:372.0 87:1570.0 88:1347.0 89:11886.0 90:1027.0 91:450.0 94:125.0 95:108.0 96:150.0 97:341.0 98:337.0 99:854.0 100:2150.0 101:3537.0 102:951.0 103:87115.0 104:8453.0 105:4107.0 106:219.0 110:160.0 111:332.0 112:91.0 113:824.0 114:1370.0 115:1277.0 116:899.0 117:11742.0 118:1067.0 119:1473.0 120:185.0 121:95.0 124:47.0 125:43.0 126:175.0 127:390.0 129:7908.0 130:1485.0 131:4620.0 132:6…	2.4624	2.10721	2.75587	2.62839	2.45332	3.30535	3.24699	3.3955	3.28713	3.24724	3.11661	3.20817	Yes
ethanolamine	343800	174	45341	85:17544.0 86:175868.0 87:37978.0 88:16848.0 89:41209.0 90:4709.0 91:10643.0 92:1773.0 93:2745.0 94:638.0 95:902.0 96:1260.0 97:1477.0 98:2978.0 99:7231.0 100:169810.0 101:52380.0 102:24044.0 103:172854.0 104:24239.0 105:38562.0 106:5669.0 107:15911.0 108:1840.0 109:5126.0 110:2504.0 111:841.0 112:951.0 113:9857.0 114:19793.0 115:72673.0 116:28088.0 117:182126.0 118:22232.0 119:55318.0 120:8272.0…	4.10182	3.07151	4.00173	2.65321	4.07998	3.83366	4.2417	4.23045	4.0569	4.22642	3.97368	3.9834	Yes
dodecanol	507619	243	12092	85:402.0 86:5.0 87:55.0 88:22.0 89:1221.0 90:28.0 91:164.0 97:1064.0 98:48.0 99:290.0 101:655.0 102:50.0 103:1071.0 104:12.0 105:2.0 107:23.0 110:75.0 111:463.0 113:15.0 115:147.0 116:5.0 117:2.0 119:2.0 124:1.0 125:24.0 127:111.0 129:13.0 130:11.0 132:11.0 133:6.0 143:5.0 147:15.0 166:1.0 171:74.0 175:5.0 185:1.0 188:2.0 189:11.0 190:4.0 191:1.0 220:259.0 221:14.0 223:3.0 243:1615.0 244:323.0 24…	2.54033	2.42975	2.47567	2.50786	2.50651	2.50243	2.52763	2.57978	2.58659	2.55991	2.64542	2.49554	No
dodecanoic acid, isopropanol ester NIST	536494	200	41895	85:7286.0 86:804.0 87:8254.0 88:1521.0 89:1305.0 90:88.0 92:18.0 93:821.0 94:87.0 95:3440.0 96:1031.0 97:5404.0 98:3536.0 99:1416.0 100:171.0 101:4220.0 102:21829.0 103:3225.0 106:94.0 107:1074.0 108:81.0 109:1770.0 110:1456.0 111:1860.0 112:702.0 113:127.0 114:166.0 115:4015.0 116:450.0 117:107.0 121:421.0 123:515.0 124:117.0 125:429.0 128:69.0 129:5924.0 130:629.0 131:82.0 138:313.0 139:205.0 1…	2.45637	2.45939	2.80754	2.59439	2.62221	2.65225	2.43616	2.3483	2.76118	2.2014	2.58206	2.64444	No
dehydroascorbic acid	633423	173	3163	85:4938.0 86:2632.0 87:3842.0 88:1599.0 89:36445.0 90:4196.0 91:3962.0 92:500.0 94:671.0 95:633.0 96:448.0 97:1730.0 98:1823.0 99:5999.0 100:7321.0 101:16741.0 102:6187.0 103:11081.0 104:1207.0 105:674.0 106:1178.0 108:899.0 109:458.0 110:290.0 111:2948.0 112:1836.0 113:6752.0 114:2900.0 115:4370.0 116:6371.0 117:18187.0 118:3044.0 119:4528.0 120:1247.0 121:273.0 124:120.0 126:1913.0 127:3252.0 1…	3.57008	3.77305	3.60746	3.6289	3.50325	3.51268	2.54158	2.3962	2.43457	2.39794	2.43297	2.30103	Yes
cytosine	486724	254	2186	85:305.0 86:945.0 88:631.0 89:66.0 91:93.0 92:12.0 93:60.0 94:50.0 95:688.0 96:493.0 97:996.0 98:12707.0 99:1818.0 100:5096.0 101:1193.0 102:433.0 103:101.0 104:99.0 105:431.0 106:204.0 107:67.0 108:20.0 109:92.0 110:178.0 111:229.0 112:504.0 113:1713.0 114:980.0 115:589.0 116:686.0 117:327.0 118:47.0 120:75.0 123:207.0 124:149.0 125:2555.0 126:219.0 127:121.0 128:47.0 129:459.0 130:1719.0 131:51…	3.22608	2.72916	2.91645	2.70243	3.06483	2.93601	3.92983	3.23477	2.96095	2.82347	2.78319	2.66558	No
cytidine-5-monophosphate	700635	243	2246	85:144.0 86:125.0 87:68.0 95:74.0 97:27.0 99:140.0 100:73.0 101:52.0 102:63.0 103:170.0 105:12.0 107:4.0 111:73.0 113:108.0 114:60.0 115:113.0 116:36.0 117:50.0 119:18.0 121:11.0 123:12.0 125:20.0 129:308.0 130:71.0 131:47.0 133:687.0 135:189.0 137:50.0 140:12.0 141:91.0 142:23.0 143:12.0 144:18.0 147:1244.0 148:217.0 149:105.0 151:75.0 152:6.0 153:132.0 154:7.0 157:15.0 162:14.0 164:23.0 167:29.…	3.09447	2.82151	2.8451	2.89376	2.75282	2.76641	2.76864	2.6637	2.91855	3.03941	2.71517	2.93802	No
cysteine	500158	220	65	86:175.0 90:83.0 91:341.0 97:81.0 98:68.0 100:3118.0 101:289.0 102:126.0 103:157.0 104:40.0 106:71.0 111:61.0 112:46.0 113:48.0 115:193.0 116:681.0 117:121.0 119:107.0 120:61.0 130:238.0 132:808.0 133:307.0 135:39.0 146:182.0 147:1274.0 149:187.0 163:84.0 172:22.0 204:108.0 217:15.0 218:2544.0 219:362.0 220:2803.0 221:383.0 222:297.0 223:28.0 231:29.0 232:38.0 262:21.0 287:23.0 301:27.0 304:25.0 …	3.09342	2.70757	2.5977	2.29003	2.86451	2.79309	3.51561	3.10003	3.33102	3.58602	3.22089	3.55642	Yes
creatinine	502599	115	31	85:370.0 88:85.0 89:36.0 93:61.0 98:181.0 99:1414.0 100:9158.0 101:1232.0 103:128.0 108:34.0 111:15.0 113:594.0 114:567.0 115:27718.0 116:1868.0 118:47.0 124:34.0 130:931.0 134:91.0 135:38.0 136:59.0 139:101.0 142:85.0 143:10910.0 144:1070.0 147:1641.0 155:268.0 158:453.0 159:92.0 160:80.0 161:20.0 162:30.0 165:17.0 167:15.0 169:18.0 170:66.0 171:2993.0 172:140.0 173:285.0 174:113.0 175:26.0 176:…	3.0799	3.08636	3.00647	3.06145	2.92737	2.54407	3.33021	3.47173	3.47784	3.69522	3.37639	3.64187	Yes
conduritol-beta-epoxide	675635	318	2670	85:36.0 86:264.0 87:119.0 89:71.0 90:3.0 96:4.0 97:45.0 100:25.0 101:25.0 102:89.0 103:1499.0 104:98.0 106:19.0 108:25.0 110:52.0 111:13.0 113:96.0 114:7.0 115:120.0 116:89.0 117:65.0 120:22.0 121:16.0 122:20.0 125:21.0 126:64.0 127:5.0 128:52.0 129:2124.0 130:118.0 131:398.0 132:68.0 133:1415.0 139:13.0 140:24.0 141:13.0 142:4.0 143:397.0 144:106.0 146:101.0 147:5675.0 148:698.0 149:369.0 150:2.…	2.5092	2.55023	2.62325	2.70842	2.58771	2.50786	2.0086	1.88649	2.233	2.00432	2.08279	1.78533	Yes
citric acid	617342	273	288	85:108.0 87:167.0 88:92.0 89:136.0 92:58.0 93:86.0 95:193.0 96:108.0 97:78.0 99:605.0 100:143.0 101:223.0 102:92.0 103:336.0 104:70.0 105:58.0 109:24.0 110:55.0 111:256.0 112:15.0 114:87.0 115:639.0 116:312.0 117:522.0 118:105.0 119:62.0 120:32.0 124:17.0 125:53.0 126:49.0 127:177.0 128:22.0 129:915.0 131:952.0 132:92.0 133:1929.0 134:60.0 135:258.0 136:35.0 137:44.0 139:90.0 140:83.0 141:331.0 1…	4.81723	4.81168	4.75387	4.78569	4.80114	4.80973	4.17415	4.19482	4.20572	4.2672	4.10397	4.25147	Yes
cholesterol	1078536	129	19	85:3277.0 86:357.0 87:698.0 88:331.0 89:2173.0 90:402.0 91:29340.0 92:4360.0 93:20764.0 94:3772.0 95:27816.0 96:2369.0 97:5814.0 98:576.0 99:1514.0 100:67.0 101:2755.0 102:616.0 103:3141.0 104:1732.0 105:26895.0 106:4885.0 107:20090.0 108:3742.0 109:12657.0 110:1522.0 111:3689.0 112:263.0 113:906.0 114:11.0 115:5342.0 116:2555.0 117:9801.0 118:2755.0 119:20567.0 120:8989.0 121:16634.0 122:2141.0 …	3.18752	3.24502	3.1232	3.37749	3.33546	3.1758	3.54839	3.60423	3.63759	3.62346	3.46687	3.48101	No
capric acid	452386	229	50422	86:58.0 95:73.0 100:128.0 115:203.0 116:59.0 117:1692.0 118:22.0 129:683.0 130:12.0 131:212.0 132:438.0 143:65.0 145:173.0 154:11.0 168:16.0 183:18.0 185:23.0 201:16.0 229:495.0 230:98.0 243:21.0 244:16.0 338:5.0 388:4.0 421:13.0 452:4.0 478:6.0 497:4.0	2.85187	2.82347	2.88536	2.85733	2.9284	2.84696	2.80482	2.85612	2.99476	2.63649	2.93752	2.75051	No
beta-glycerolphosphate	574470	243	22021	85:37.0 101:553.0 102:50.0 103:684.0 106:24.0 112:8.0 113:19.0 115:137.0 117:69.0 129:971.0 130:171.0 131:352.0 133:740.0 134:41.0 135:156.0 137:89.0 139:3.0 147:979.0 148:10.0 149:98.0 155:36.0 179:29.0 181:96.0 183:49.0 191:186.0 192:18.0 193:100.0 195:81.0 207:280.0 208:22.0 209:15.0 211:1590.0 212:184.0 213:144.0 217:86.0 218:77.0 225:19.0 227:200.0 228:29.0 234:34.0 243:1830.0 244:286.0 245:…	2.29885	2.2014	2.36736	2.33041	2.21748	2.2878	2.48572	2.32428	2.47857	2.5302	2.38021	2.42813	No
beta-alanine	435564	248	148	85:228.0 86:3117.0 87:240.0 90:32.0 93:32.0 95:19.0 99:386.0 100:1891.0 101:337.0 102:313.0 103:237.0 104:118.0 107:63.0 113:116.0 114:91.0 117:236.0 119:17.0 120:39.0 129:105.0 130:635.0 133:1533.0 134:301.0 135:92.0 137:24.0 142:51.0 146:224.0 147:2196.0 148:431.0 160:346.0 161:56.0 162:41.0 164:29.0 168:16.0 170:19.0 172:67.0 173:3.0 174:3380.0 175:583.0 176:292.0 181:27.0 187:19.0 188:94.0 18…	3.06408	2.88593	3.03141	3.05115	3.13704	2.88195	3.49996	3.52724	3.50256	3.62066	3.46642	3.56949	Yes
benzoic acid	339067	179	36	86:343.0 87:342.0 88:702.0 89:324.0 90:144.0 91:469.0 93:84.0 95:73.0 98:224.0 101:459.0 102:419.0 103:2363.0 105:19922.0 106:1506.0 107:541.0 108:41.0 109:28.0 115:81.0 116:11012.0 117:1187.0 118:403.0 119:326.0 120:194.0 121:192.0 128:258.0 130:1267.0 131:785.0 132:5944.0 133:1178.0 134:622.0 135:12484.0 136:1522.0 137:356.0 139:52.0 144:953.0 146:581.0 149:399.0 158:68.0 159:237.0 160:66.0 161…	4.11518	4.07853	4.15027	4.0732	4.05572	4.12577	4.04949	4.09878	4.23371	4.02551	4.21328	4.07276	No
behenic acid	920648	117	46315	89:63.0 90:3.0 96:62.0 98:113.0 116:141.0 117:2302.0 118:208.0 121:9.0 123:25.0 129:995.0 130:112.0 131:119.0 132:880.0 133:179.0 135:29.0 136:5.0 137:25.0 142:23.0 143:98.0 145:236.0 146:32.0 148:40.0 149:92.0 150:14.0 151:20.0 159:48.0 171:13.0 173:12.0 176:19.0 185:40.0 187:53.0 195:1.0 196:10.0 200:36.0 202:12.0 205:33.0 216:10.0 219:5.0 226:7.0 227:15.0 231:24.0 235:4.0 241:33.0 243:42.0 247…	2.82282	2.64933	2.92376	2.85612	2.77743	2.80754	2.94201	2.91434	3.00647	2.8739	2.89708	2.75358	No
azelaic acid	610651	317	16968	85:2096.0 86:1225.0 87:259.0 88:843.0 89:1168.0 90:288.0 91:1560.0 93:4695.0 95:1119.0 96:642.0 97:6057.0 98:933.0 99:2012.0 101:684.0 102:246.0 105:938.0 106:105.0 107:5683.0 108:250.0 109:2432.0 110:689.0 111:6645.0 112:391.0 114:111.0 115:730.0 116:6544.0 117:17178.0 118:1477.0 119:992.0 123:2641.0 124:3727.0 125:2141.0 126:84.0 128:71.0 129:18035.0 130:2209.0 131:2007.0 132:1359.0 133:2234.0 …	2.34242	2.31597	2.34044	2.25527	2.36173	2.26717	2.70757	2.5977	2.79727	2.79169	2.7348	2.72916	Yes
aspartic acid	480387	232	79	87:91.0 96:51.0 97:57.0 98:86.0 99:100.0 100:3071.0 101:325.0 102:140.0 103:85.0 115:76.0 117:579.0 118:67.0 129:72.0 130:177.0 132:82.0 133:399.0 134:83.0 142:92.0 147:1028.0 148:289.0 149:74.0 160:33.0 163:47.0 164:28.0 173:22.0 174:51.0 188:319.0 189:76.0 190:42.0 202:314.0 203:31.0 204:79.0 216:94.0 218:511.0 219:116.0 220:18.0 232:2572.0 233:417.0 234:183.0 235:21.0 267:39.0 291:15.0 306:42.…	5.00508	4.93632	4.87862	4.85353	4.97141	5.02027	4.59175	4.54149	4.69099	4.67175	4.62797	4.67141	No
asparagine	553078	188	146	86:261.0 87:142.0 88:87.0 89:283.0 90:151.0 91:43.0 92:46.0 93:35.0 98:167.0 100:1725.0 101:112.0 102:22.0 104:36.0 107:43.0 108:48.0 109:43.0 111:105.0 112:77.0 113:62.0 114:223.0 115:405.0 116:5151.0 117:1014.0 118:309.0 119:90.0 120:36.0 125:136.0 126:95.0 128:266.0 130:448.0 131:829.0 132:2241.0 133:857.0 134:239.0 135:54.0 137:47.0 141:1377.0 142:341.0 143:178.0 144:126.0 145:46.0 146:126.0 …	2.37658	1.97313	2.01703	2.07555	2.20412	2.09691	2.32428	2.10721	1.95904	2.20683	1.94939	2.18752	No
ascorbic acid	672898	332	238	85:135.0 86:135.0 87:248.0 88:196.0 89:2251.0 90:375.0 93:178.0 94:27.0 95:496.0 97:119.0 98:172.0 99:591.0 101:524.0 103:2328.0 104:337.0 105:143.0 109:261.0 111:411.0 113:46.0 114:178.0 115:672.0 116:132.0 117:10603.0 118:841.0 119:893.0 121:54.0 122:44.0 123:190.0 125:19.0 126:59.0 127:410.0 128:196.0 131:1308.0 132:231.0 133:3873.0 134:556.0 135:442.0 136:83.0 137:62.0 139:81.0 140:1.0 141:15…	1.60206	2.26482	1.89209	2.38561	2.42651	2.19312	1.92428	1.76343	2.05308	2.04139	1.8451	1.90309	No
arachidic acid	856421	117	291	85:167.0 89:444.0 90:10.0 92:58.0 93:400.0 94:80.0 95:656.0 98:494.0 99:384.0 100:46.0 102:86.0 105:51.0 107:116.0 110:60.0 111:101.0 113:12.0 115:21.0 116:933.0 117:16860.0 118:1459.0 119:650.0 120:71.0 125:117.0 128:67.0 129:7682.0 130:803.0 132:6486.0 133:1341.0 134:343.0 135:92.0 137:72.0 138:29.0 140:58.0 141:48.0 143:611.0 144:144.0 145:3932.0 146:417.0 157:65.0 159:172.0 160:80.0 161:46.0 …	3.30984	3.32613	3.52504	3.56514	3.48911	3.50515	3.48001	3.53618	3.62418	3.4504	3.56726	3.45591	No
aminomalonate	455754	218	413	86:2942.0 88:141.0 89:112.0 91:83.0 95:21.0 96:52.0 99:117.0 100:1404.0 101:500.0 102:258.0 103:262.0 105:161.0 113:119.0 114:63.0 115:110.0 116:295.0 117:454.0 119:188.0 120:63.0 121:40.0 122:45.0 131:1530.0 132:103.0 133:2100.0 134:376.0 143:19.0 144:92.0 147:5888.0 148:433.0 149:305.0 152:37.0 154:11.0 158:171.0 160:45.0 161:81.0 164:29.0 167:17.0 173:76.0 174:1023.0 175:272.0 176:72.0 178:67.…	2.87506	2.77085	2.75205	2.90417	2.8451	2.85914	2.67486	2.62737	2.65225	2.74115	2.61805	2.53275	No
alpha-aminoadipic acid	574115	260	88142	85:1562.0 86:5.0 87:198.0 97:77.0 98:490.0 99:503.0 100:851.0 101:86.0 102:62.0 107:134.0 110:4.0 111:8.0 112:202.0 113:384.0 114:111.0 115:510.0 116:303.0 128:1242.0 129:1006.0 130:507.0 131:384.0 133:347.0 134:5.0 138:1.0 140:14.0 141:34.0 142:64.0 143:82.0 144:51.0 145:17.0 149:134.0 152:1.0 154:172.0 155:99.0 156:201.0 164:35.0 165:2.0 167:1.0 169:4.0 170:196.0 171:23.0 172:97.0 173:152.0 174…	2.70842	2.68215	2.5832	2.53656	2.54158	2.39445	1.79934	1.77815	1.83885	1.85733	1.88081	1.73239	Yes
alloxanoic acid NIST	584472	331	5488	85:90.0 86:216.0 88:12.0 90:29.0 91:60.0 92:647.0 93:31.0 98:94.0 99:71.0 100:928.0 101:142.0 103:181.0 105:46.0 106:30.0 107:34.0 110:73.0 114:97.0 115:268.0 116:505.0 117:248.0 118:33.0 120:196.0 128:88.0 130:65.0 131:771.0 132:188.0 133:599.0 134:186.0 136:10.0 140:42.0 141:51.0 142:42.0 143:25.0 144:271.0 145:19.0 147:2447.0 148:355.0 149:217.0 150:54.0 152:12.0 153:35.0 154:1.0 156:107.0 157…	2.47712	2.4609	2.87737	2.81358	2.233	2.71181	1.97313	1.80618	1.77085	1.78533	1.79934	1.80618	Yes
alanine-alanine	523110	116	114683	86:4308.0 87:938.0 89:660.0 90:85.0 91:105.0 92:48.0 93:88.0 94:36.0 96:133.0 97:194.0 100:3903.0 101:1008.0 102:1184.0 103:1209.0 104:93.0 105:169.0 106:46.0 107:58.0 108:46.0 110:39.0 111:55.0 114:1266.0 116:90302.0 117:10500.0 118:8719.0 119:688.0 128:1227.0 129:2108.0 130:1543.0 132:128.0 133:262.0 134:42.0 135:72.0 137:33.0 141:9.0 143:370.0 144:409.0 146:171.0 150:55.0 153:40.0 157:764.0 15…	2.83442	2.82802	2.83506	2.77159	2.73719	2.81491	3.01072	2.86747	2.76118	2.81954	2.83632	2.78888	No
alanine	240378	116	18223	100:20.0 102:35.0 103:7.0 105:393.0 107:20.0 110:44.0 116:3880.0 117:340.0 118:84.0 120:13.0 126:14.0 128:4.0 134:27.0 146:134.0 147:348.0 156:28.0 174:36.0 190:79.0	4.53444	4.38979	4.262	4.22196	4.39597	4.34565	4.73372	4.5591	4.57176	4.83079	4.39175	4.57946	No
adipic acid	474435	111	125	85:2037.0 86:2852.0 87:703.0 88:641.0 89:904.0 90:27.0 91:64.0 92:167.0 93:122.0 94:58.0 95:60.0 96:79.0 97:441.0 99:4029.0 100:405.0 101:502.0 102:524.0 105:259.0 107:59.0 108:26.0 109:187.0 110:362.0 111:58622.0 112:3744.0 113:1086.0 114:171.0 115:1351.0 116:2824.0 117:11244.0 118:1055.0 119:703.0 120:50.0 123:10.0 124:19.0 125:208.0 126:57.0 128:229.0 129:9390.0 130:2687.0 131:1989.0 132:910.0…	2.72263	2.64836	2.69984	2.56937	2.66087	2.82607	3.07445	2.83696	2.90634	2.81889	2.85794	3.11327	No
adenosine-5-monophosphate	1041375	315	26719	85:696.0 86:186.0 91:22.0 93:9.0 94:366.0 95:1191.0 97:483.0 98:151.0 99:737.0 101:1386.0 102:66.0 106:322.0 107:85.0 108:1903.0 109:373.0 111:385.0 112:345.0 113:986.0 114:85.0 115:885.0 116:368.0 119:38.0 120:49.0 121:622.0 123:185.0 125:488.0 126:42.0 127:526.0 129:4373.0 130:530.0 131:161.0 133:3619.0 134:404.0 135:4104.0 136:4066.0 137:529.0 138:164.0 139:179.0 140:1369.0 141:702.0 142:982.0…	4.09272	3.91991	3.96061	3.97681	3.98399	3.99581	3.76095	3.52595	3.56608	3.69144	3.62603	3.66652	No
adenosine	918039	236	290	85:353.0 86:112.0 89:208.0 95:41.0 98:54.0 99:460.0 100:35.0 101:439.0 102:88.0 103:2553.0 104:236.0 105:110.0 109:159.0 111:217.0 113:236.0 115:473.0 116:284.0 117:469.0 119:106.0 120:28.0 126:71.0 129:719.0 130:43.0 131:300.0 132:124.0 133:869.0 134:103.0 135:182.0 136:60.0 137:23.0 138:121.0 139:38.0 142:46.0 143:329.0 144:32.0 145:58.0 147:1456.0 148:317.0 149:320.0 151:23.0 153:75.0 155:49.0…	2.76193	2.55871	2.29667	2.09691	2.54654	2.21484	2.72181	2.64444	2.54283	2.53529	2.23805	2.28103	No
adenine	646534	264	1764	85:258.0 92:26.0 93:169.0 98:13.0 99:241.0 100:98.0 102:99.0 104:48.0 110:149.0 111:262.0 112:6.0 116:64.0 122:1.0 124:60.0 126:21.0 129:21.0 130:276.0 137:10.0 138:43.0 139:12.0 144:218.0 148:39.0 149:1110.0 150:48.0 152:17.0 153:364.0 157:26.0 158:2.0 160:15.0 162:52.0 164:56.0 165:208.0 166:57.0 167:27.0 180:42.0 192:582.0 202:3.0 205:36.0 206:131.0 219:65.0 221:9.0 223:14.0 225:69.0 226:52.0 …	3.47026	3.25261	3.35064	3.36097	3.13925	3.10789	3.61363	3.4178	2.99123	2.97174	2.88309	2.87795	No
aconitic acid	586815	229	29	85:823.0 86:194.0 87:662.0 88:337.0 89:711.0 90:119.0 91:200.0 93:1018.0 94:224.0 95:1683.0 96:1733.0 97:6038.0 98:1174.0 99:1242.0 100:178.0 101:600.0 102:310.0 103:1548.0 104:242.0 105:655.0 107:259.0 108:172.0 109:241.0 110:546.0 111:911.0 112:674.0 113:694.0 115:1207.0 116:392.0 117:2280.0 118:273.0 119:1093.0 120:174.0 121:326.0 122:39.0 123:487.0 124:76.0 125:294.0 126:191.0 127:456.0 128:2…	2.49969	2.51587	2.45484	2.5611	2.35603	2.62014	1.99123	2.04139	2.15836	2.08279	2.08636	1.98677	Yes
acetophenone NIST	238615	105	3524	86:906.0 88:164.0 89:151.0 90:168.0 91:361.0 93:122.0 100:74.0 101:78.0 105:13689.0 106:1307.0 107:1282.0 108:48.0 109:132.0 110:664.0 111:19.0 113:175.0 118:297.0 120:3526.0 121:255.0 122:31.0 123:5.0 124:44.0 130:1267.0 134:1971.0 135:186.0 136:84.0 137:138.0 140:164.0 143:283.0 144:14.0 146:236.0 151:431.0 152:157.0 153:77.0 154:24.0 155:143.0 164:6.0 167:4.0 170:21.0 173:13.0 179:24.0 184:501…	3.02284	2.92788	2.95182	2.98677	2.71684	3.02366	2.88081	3.00346	3.08636	2.96567	3.01912	2.99432	No
6-deoxyglucitol	599776	117	92567	94:11.0 100:304.0 101:76.0 103:2237.0 104:125.0 105:2.0 107:17.0 108:3.0 111:91.0 115:237.0 117:14612.0 118:1585.0 119:511.0 124:19.0 127:18.0 129:2609.0 130:154.0 131:1029.0 135:11.0 137:25.0 143:739.0 144:63.0 147:5826.0 148:730.0 149:493.0 155:60.0 157:862.0 158:33.0 159:42.0 163:53.0 167:1.0 170:9.0 171:189.0 177:6.0 179:2.0 185:7.0 189:507.0 190:95.0 191:62.0 193:8.0 195:3.0 196:1.0 201:696.…	2.5977	2.18469	2.65514	2.60746	2.39967	2.53782	2.32838	2.27646	2.35984	2.29447	2.14301	2.20952	No
5-methoxytryptamine	864466	174	284	86:1203.0 87:181.0 88:92.0 90:42.0 92:34.0 95:29.0 100:628.0 101:65.0 102:70.0 105:49.0 110:34.0 112:50.0 115:39.0 117:67.0 118:56.0 121:41.0 124:29.0 130:92.0 131:54.0 132:79.0 135:54.0 150:31.0 155:19.0 158:46.0 159:57.0 172:30.0 174:4979.0 175:869.0 176:366.0 202:87.0 204:33.0 205:32.0 206:13.0 211:21.0 212:12.0 217:34.0 218:39.0 222:50.0 223:29.0 225:17.0 228:24.0 231:36.0 233:36.0 235:29.0 2…	3.1682	2.9987	2.89042	3.00647	3.21958	2.90795	3.17026	3.0406	3.33304	3.08743	3.30146	3.01284	No
5-hydroxymethyl-2-furoic acid NIST	497561	123	31858	92:69.0 93:77.0 94:32.0 95:395.0 96:128.0 97:124.0 105:40.0 106:152.0 108:67.0 109:92.0 110:177.0 111:447.0 112:39.0 115:82.0 123:2802.0 124:246.0 125:117.0 128:270.0 133:388.0 134:293.0 135:97.0 137:42.0 138:81.0 147:3685.0 148:315.0 149:259.0 150:69.0 152:21.0 153:327.0 154:28.0 168:14.0 169:1041.0 170:117.0 175:38.0 177:35.0 178:35.0 182:37.0 197:598.0 198:39.0 199:34.0 203:33.0 209:19.0 210:2…	2.49554	2.50379	2.55267	2.52763	1.90309	2.53275	2.06819	1.6721	1.96379	1.80618	2.03342	1.76343	Yes
3-phosphoglycerate	610734	227	1667	85:3431.0 86:914.0 87:3880.0 88:915.0 89:5026.0 90:691.0 91:1326.0 92:1132.0 93:2666.0 94:226.0 95:1037.0 96:384.0 97:379.0 98:1535.0 99:3192.0 100:1292.0 101:64790.0 102:7687.0 103:9445.0 104:1320.0 105:3744.0 106:1380.0 107:1485.0 108:512.0 109:573.0 110:30.0 111:263.0 112:119.0 113:943.0 114:479.0 115:8290.0 116:19606.0 117:11090.0 118:1967.0 119:6002.0 120:1081.0 121:3497.0 122:403.0 123:1251…	2.94349	2.98856	3.03342	3.00432	3.05956	2.9619	3.54593	3.38952	3.64286	3.52969	3.56914	3.65973	Yes
3-hydroxybutyric acid	278829	191	46	85:450.0 87:771.0 88:5166.0 89:671.0 90:145.0 94:224.0 95:75.0 97:109.0 98:70.0 99:1234.0 101:2196.0 102:582.0 103:2032.0 105:352.0 109:157.0 113:55.0 115:2782.0 116:646.0 117:17448.0 118:1693.0 119:885.0 129:133.0 130:3251.0 131:2461.0 132:429.0 133:4316.0 134:935.0 135:236.0 136:26.0 139:19.0 141:18.0 142:263.0 143:1572.0 144:186.0 145:164.0 147:38986.0 148:6470.0 149:3551.0 150:327.0 151:91.0 …	2.95713	3.5311	3.49831	3.61002	3.50393	3.38166	3.68851	3.51441	3.5675	3.43537	3.52061	3.45621	No
2'-deoxyguanosine	962182	295	66347	86:2040.0 87:1083.0 88:190.0 92:139.0 95:2345.0 98:1403.0 99:4292.0 100:2864.0 101:6663.0 102:1254.0 103:28013.0 104:2187.0 106:43.0 110:418.0 111:3389.0 112:745.0 115:2873.0 116:4328.0 117:5319.0 124:464.0 126:476.0 127:1111.0 128:776.0 130:1554.0 131:4490.0 132:2283.0 133:6645.0 134:1134.0 137:481.0 138:959.0 140:130.0 142:841.0 143:1812.0 144:2945.0 145:2257.0 146:1088.0 148:1407.0 152:178.0 1…	2.11394	2.1959	2.5092	2.78675	1.95424	1.94448	2.76938	2.15229	2.13354	2.18469	2.35411	2.15229	No
2,3-dihydroxypyridine	373895	240	18043	85:878.0 86:625.0 90:271.0 91:40.0 92:699.0 93:155.0 94:249.0 95:650.0 96:2824.0 97:595.0 99:92.0 100:42.0 101:42.0 103:851.0 104:49.0 105:58.0 106:240.0 107:2265.0 108:263.0 109:105.0 110:823.0 111:436.0 112:693.0 113:75.0 114:20.0 116:252.0 117:7136.0 118:844.0 123:2.0 124:319.0 127:188.0 129:1914.0 130:1862.0 131:2619.0 132:1552.0 133:225.0 134:4559.0 135:306.0 137:19.0 138:65.0 139:8.0 140:44…	2.32634	2.29447	2.19312	2.42651	2.21219	2.16137	2.08279	2.33445	1.85733	1.8451	2	1.83251	No
2-ketoglucose dimethylacetal NIST	456913	234	3279	85:550.0 86:57.0 87:134.0 89:1458.0 90:27.0 97:161.0 98:75.0 99:166.0 100:599.0 101:360.0 102:937.0 103:2462.0 104:149.0 105:269.0 106:140.0 107:190.0 108:35.0 110:11.0 113:11.0 114:118.0 115:338.0 116:78.0 117:3820.0 118:403.0 119:95.0 125:10.0 126:250.0 129:382.0 130:1764.0 131:993.0 132:113.0 133:1460.0 134:349.0 135:11.0 143:370.0 144:48.0 145:234.0 146:278.0 147:7353.0 148:1141.0 149:868.0 1…	2.70927	2.50243	2.64147	2.5092	2.62531	2.53275	1.96379	1.91908	1.88081	1.83251	1.83885	1.78533	Yes
2-hydroxyglutaric acid	508940	247	64653	85:49170.0 94:4316.0 95:8610.0 96:411.0 99:3425.0 101:2531.0 107:138.0 108:287.0 109:460.0 112:3773.0 116:10630.0 117:5990.0 129:189957.0 130:27268.0 131:17646.0 133:14331.0 134:3025.0 135:3017.0 143:753.0 145:236.0 147:66751.0 148:9317.0 149:28512.0 150:3531.0 151:2259.0 157:51462.0 159:7840.0 161:1150.0 162:214.0 163:4874.0 165:462.0 169:1849.0 170:49.0 185:1987.0 186:1991.0 190:250.0 192:795.0…	2.91645	3.00518	2.86982	2.88309	3.02449	2.8451	2.42651	2.11394	2.01703	2.34439	2.13672	2.29667	Yes
1,5-anhydroglucitol	633969	217	17	85:3830.0 86:670.0 87:3850.0 88:1333.0 89:11135.0 90:1039.0 91:868.0 93:226.0 94:498.0 95:560.0 96:248.0 97:3886.0 98:483.0 99:4523.0 100:383.0 101:27052.0 102:3840.0 103:44003.0 104:4289.0 105:3288.0 106:166.0 107:339.0 108:152.0 109:586.0 110:532.0 111:3639.0 112:380.0 113:5892.0 114:996.0 115:8674.0 116:15923.0 117:26062.0 118:3201.0 119:4964.0 120:514.0 121:428.0 122:73.0 123:80.0 124:59.0 12…	2.82086	2.83822	2.81224	2.83759	2.70586	2.70501	2.35411	2.32838	2.21484	2.19033	2.27416	2.14922	Yes
1-monostearin	959214	129	648	85:2387.0 86:245.0 88:342.0 89:880.0 90:108.0 91:126.0 93:404.0 94:183.0 95:2259.0 96:306.0 97:2167.0 98:609.0 99:768.0 100:91.0 101:4087.0 102:436.0 103:4290.0 104:462.0 105:416.0 106:95.0 107:246.0 108:39.0 109:1410.0 110:130.0 111:1003.0 112:196.0 113:337.0 114:74.0 115:511.0 116:2218.0 117:3517.0 118:444.0 119:328.0 120:48.0 121:179.0 122:22.0 123:677.0 124:97.0 125:278.0 128:153.0 129:4761.0…	2.58771	2.2833	2.41996	2.4183	2.20412	2.32015	2.50651	2.36549	2.59879	2.23553	2.55023	2.54033	No
1-monopalmitin	901749	129	2070	85:11049.0 86:1066.0 87:1727.0 88:2503.0 89:4332.0 90:546.0 91:849.0 93:1712.0 94:656.0 95:11870.0 96:1156.0 97:8236.0 98:3082.0 99:3966.0 100:546.0 101:20046.0 102:2216.0 103:20674.0 104:2095.0 105:2096.0 106:183.0 107:1123.0 108:131.0 109:6523.0 110:712.0 111:3012.0 112:681.0 113:1739.0 114:217.0 115:2374.0 116:10634.0 117:15865.0 118:1742.0 119:1613.0 120:72.0 121:1202.0 122:204.0 123:3774.0 1…	2.41664	2.29003	2.17026	2.233	1.57978	2.2833	2.44091	2.35411	2.36361	2.29885	2.17609	2.70757	No
1-monoheptadecanoyl glyceride NIST	930489	385	100060	85:1382.0 86:63.0 89:307.0 90:107.0 93:252.0 95:1766.0 96:742.0 97:1153.0 98:389.0 99:681.0 101:3825.0 102:186.0 103:2040.0 104:137.0 105:60.0 109:834.0 111:385.0 112:65.0 113:119.0 114:12.0 115:332.0 116:1577.0 117:2570.0 118:337.0 120:6.0 121:307.0 123:542.0 124:76.0 125:84.0 128:25.0 129:3697.0 130:430.0 131:1852.0 132:611.0 133:644.0 134:357.0 137:228.0 138:12.0 139:31.0 141:4.0 142:25.0 143:…	2.0607	2.05308	1.57978	2.29885	1.91381	2.12057	2.28556	2.07188	2.25527	2.17609	2.12057	2.18752	No
1-kestose	1123027	361	14692	85:82.0 86:7.0 87:73.0 88:49.0 89:205.0 90:6.0 91:36.0 92:11.0 93:9.0 94:6.0 95:27.0 96:65.0 97:71.0 98:15.0 99:87.0 100:11.0 101:252.0 102:170.0 103:4097.0 104:359.0 105:175.0 106:23.0 107:40.0 108:5.0 109:193.0 110:14.0 111:55.0 112:15.0 113:139.0 114:34.0 115:149.0 116:95.0 117:736.0 118:77.0 119:85.0 120:6.0 121:16.0 122:12.0 123:22.0 124:13.0 125:21.0 126:24.0 127:99.0 128:17.0 129:2764.0 13…	2.16435	1.95904	2.0569	2.12385	1.54407	2.05308	2.08636	1.75587	1.86332	1.72428	1.81291	1.64345	No
2,5-dihydroxypyrazine NIST	397526	241	2254	85:168.0 86:172.0 87:115.0 93:14.0 97:710.0 98:27.0 100:66.0 108:4.0 109:15.0 111:179.0 113:419.0 114:172.0 115:562.0 127:101.0 128:126.0 129:169.0 130:13.0 140:38.0 144:10.0 145:499.0 146:11.0 167:155.0 168:17.0 172:5.0 174:1.0 177:4.0 182:157.0 183:31.0 197:1.0 211:11.0 213:6.0 215:3.0 241:1811.0 242:397.0 243:132.0 255:138.0 256:387.0 257:73.0 258:12.0 302:5.0 311:2.0 328:1.0 337:1.0 395:8.0 4…	3.40261	3.35813	3.61204	3.48586	3.09167	3.29798	2.65706	2.70927	2.92531	2.98363	2.79727	2.93247	Yes
121385	903685	285	121385	85:234.0 88:207.0 89:103.0 91:208.0 92:24.0 93:63.0 95:155.0 97:53.0 99:138.0 101:334.0 103:3454.0 104:415.0 107:26.0 109:93.0 110:37.0 111:104.0 112:115.0 113:179.0 114:75.0 117:1429.0 118:131.0 120:49.0 122:87.0 129:351.0 130:109.0 131:553.0 132:72.0 133:1160.0 134:265.0 135:227.0 136:74.0 140:81.0 141:26.0 142:161.0 143:959.0 144:270.0 147:4246.0 148:447.0 149:820.0 150:84.0 151:115.0 152:171.…	3.80058	3.82491	3.79014	3.73941	3.62685	3.62449	3.45803	3.58614	3.45179	3.45864	3.33965	3.40671	No
121384	970174	217	121384	85:283.0 86:408.0 87:603.0 88:733.0 89:4731.0 90:495.0 91:454.0 92:60.0 93:253.0 94:228.0 95:155.0 96:371.0 97:189.0 98:336.0 99:840.0 100:1026.0 101:2067.0 102:835.0 103:18496.0 104:1659.0 105:1371.0 106:475.0 107:218.0 108:255.0 109:201.0 110:372.0 111:395.0 112:394.0 113:396.0 114:621.0 115:1314.0 116:1235.0 117:7103.0 118:850.0 119:865.0 121:304.0 122:70.0 123:119.0 124:243.0 125:92.0 126:118…	3.95192	3.90961	3.91624	3.92049	3.79567	3.79574	3.40841	3.40261	3.43297	3.58035	3.38021	3.50433	Yes
121383	650368	303	121383	85:1582.0 86:737.0 87:1046.0 88:776.0 89:23132.0 90:2114.0 91:1203.0 92:152.0 95:95.0 96:205.0 97:220.0 98:413.0 99:672.0 100:9750.0 101:3175.0 102:1189.0 103:13317.0 104:1388.0 105:1485.0 107:417.0 110:230.0 111:491.0 112:790.0 113:668.0 114:659.0 115:1446.0 116:333.0 117:24873.0 118:1975.0 119:1631.0 120:162.0 121:51.0 123:218.0 125:1393.0 126:1252.0 127:696.0 128:2172.0 130:1282.0 131:3111.0 1…	3.94086	3.97428	3.95075	3.92283	3.72656	3.81671	2.4133	2.63849	2.46687	2.48996	2.39794	2.49969	Yes
121002	596203	197	121002	89:242.0 90:82.0 111:21.0 114:55.0 115:867.0 126:103.0 128:528.0 129:269.0 134:72.0 136:34.0 139:205.0 140:56.0 141:1194.0 142:128.0 148:143.0 150:185.0 151:388.0 152:1626.0 153:1895.0 154:818.0 155:3423.0 156:548.0 164:115.0 165:1099.0 166:308.0 167:268.0 169:317.0 170:102.0 178:227.0 181:334.0 182:220.0 183:34.0 184:33.0 195:38.0 197:5048.0 198:973.0 200:42.0 201:17.0 205:72.0 210:19.0 212:1841…	3.29776	3.17667	3.63568	3.36361	3.47392	3.43249	3.39182	3.46165	3.499	3.4304	3.33826	3.48586	No
120781	351744	113	120781	85:46622.0 86:2849.0 89:769.0 90:175.0 91:385.0 92:473.0 93:207.0 94:133.0 95:656.0 96:2171.0 97:2248.0 98:1807.0 99:19477.0 100:1021.0 102:485.0 105:459.0 107:281.0 112:1458.0 113:37447.0 114:2743.0 115:914.0 118:14.0 119:404.0 120:59.0 123:192.0 125:193.0 126:1841.0 127:48785.0 128:3694.0 129:374.0 131:254.0 133:1152.0 134:571.0 137:327.0 139:387.0 140:1168.0 146:107.0 147:1103.0 149:430.0 153:…	3.12156	2.99695	3.11528	3.14737	3.1685	2.9345	3.07628	3.15137	3.29048	3.23274	3.2408	3.22814	No
120765	525964	85	120765	85:9049.0 86:474.0 96:64.0 97:771.0 98:732.0 99:2204.0 100:118.0 105:50.0 111:163.0 112:300.0 113:862.0 114:67.0 115:47.0 122:34.0 126:283.0 127:368.0 140:260.0 141:206.0 149:531.0 150:50.0 155:194.0 168:80.0 169:148.0 177:80.0 182:65.0 183:56.0 188:25.0 195:20.0 219:23.0 226:170.0 256:19.0 258:32.0 264:22.0 282:30.0 283:22.0 284:21.0 349:17.0 360:37.0 372:29.0 376:40.0 396:38.0 424:41.0 448:15.0…	3.10312	2.98856	3.43569	3.09026	3.13609	3.10619	3.26245	3.21669	3.19451	3.10924	3.18498	3.14457	No
120744	291594	132	120744	86:1063.0 87:242.0 88:1085.0 89:1574.0 90:245.0 91:99.0 93:81.0 100:1243.0 102:473.0 103:325.0 105:189.0 111:42.0 112:101.0 115:1102.0 116:390.0 117:725.0 118:517.0 119:408.0 120:84.0 121:46.0 124:45.0 125:62.0 126:75.0 127:90.0 129:76.0 130:465.0 131:555.0 132:12267.0 133:5498.0 134:1606.0 135:428.0 136:87.0 137:57.0 143:47.0 146:619.0 147:2457.0 148:383.0 149:146.0 155:44.0 160:312.0 161:83.0 1…	3.37346	3.65954	3.82027	3.82588	3.54986	3.85558	3.70449	3.8512	4.02772	3.56726	4.06491	3.93621	No
120564	355121	127	120564	91:104.0 95:98.0 96:567.0 97:641.0 99:5329.0 126:602.0 127:20911.0 128:1447.0 129:105.0 134:172.0 138:38.0 139:73.0 140:336.0 145:31.0 149:162.0 152:32.0 153:205.0 168:14.0 181:76.0 182:14.0 187:17.0 188:24.0 210:29.0 243:42.0 246:32.0 257:17.0 261:21.0 267:38.0 270:14.0 271:33.0 279:23.0 290:22.0 307:28.0 392:26.0 402:18.0 407:20.0 415:27.0 455:24.0 461:29.0 464:29.0 474:31.0 478:20.0	4.5345	4.43369	4.52126	4.47836	4.55329	4.54362	4.5443	4.54322	4.6517	4.59553	4.62681	4.56733	No
119066	740885	117	119066	85:299.0 86:105.0 87:57.0 89:281.0 90:48.0 93:175.0 94:43.0 95:592.0 97:483.0 98:301.0 99:201.0 101:67.0 102:27.0 105:209.0 107:153.0 109:132.0 110:51.0 111:263.0 112:37.0 113:31.0 116:455.0 117:8282.0 118:603.0 119:260.0 121:83.0 123:134.0 124:36.0 125:42.0 129:3583.0 130:425.0 131:1100.0 132:2893.0 133:622.0 134:157.0 135:91.0 136:40.0 138:24.0 143:160.0 144:22.0 145:1892.0 146:216.0 159:133.0 …	2.68931	2.66181	2.57978	2.66087	2.67394	2.59988	2.66181	2.68485	2.85065	2.69285	2.67669	2.74194	No
117001	314869	110	117001	85:105.0 86:181.0 88:103.0 89:73.0 92:34.0 94:41.0 95:48.0 96:182.0 97:33.0 100:68.0 102:112.0 104:140.0 105:103.0 108:47.0 109:28.0 110:3482.0 111:104.0 113:59.0 114:155.0 115:158.0 117:249.0 120:46.0 123:10.0 125:30.0 126:173.0 128:127.0 129:40.0 131:253.0 132:208.0 133:288.0 134:433.0 135:72.0 136:130.0 138:11.0 140:10.0 143:65.0 145:62.0 146:47.0 147:2006.0 148:177.0 151:69.0 152:327.0 153:35…	3.53769	3.50133	3.44855	3.47129	3.45102	3.59106	3.4813	3.38292	3.62972	3.46285	3.46909	3.39393	No
113559	887724	218	113559	85:1226.0 86:9669.0 89:296.0 90:194.0 92:84.0 94:366.0 95:503.0 97:292.0 98:248.0 100:7687.0 101:4594.0 102:1995.0 104:182.0 105:149.0 106:94.0 109:57.0 110:228.0 112:224.0 113:536.0 114:1794.0 115:2185.0 116:1407.0 117:6869.0 118:1240.0 119:297.0 120:196.0 121:471.0 122:167.0 123:354.0 125:537.0 127:39.0 128:5727.0 129:3345.0 130:4427.0 131:1919.0 132:940.0 133:1910.0 134:281.0 135:441.0 137:217…	2.03342	2.25768	1.96848	1.93952	2.09691	1.83885	3.04727	2.96755	2.86451	2.72754	2.77159	2.64444	Yes
113535	699364	297	113535	85:886.0 86:803.0 87:60.0 89:3181.0 90:367.0 91:226.0 92:146.0 93:153.0 94:295.0 95:477.0 96:70.0 97:425.0 98:633.0 99:786.0 100:1080.0 101:495.0 102:356.0 104:251.0 105:1332.0 106:288.0 107:512.0 109:505.0 111:670.0 112:325.0 113:2597.0 114:718.0 115:665.0 116:413.0 117:550.0 118:136.0 119:447.0 121:513.0 122:78.0 123:468.0 124:87.0 125:130.0 126:1147.0 127:237.0 128:304.0 129:2485.0 130:915.0 1…	3.49206	3.50759	3.56265	3.60949	3.49886	3.55072	2.31597	2.24304	2.45332	2.51455	2.35984	2.40312	Yes
113530	584154	89	113530	88:5007.0 89:30413.0 90:2768.0 93:356.0 98:770.0 101:2389.0 102:751.0 103:14805.0 104:1836.0 105:2584.0 106:374.0 107:848.0 108:87.0 112:242.0 114:385.0 115:2787.0 121:1258.0 123:260.0 126:42.0 128:949.0 131:517.0 133:11319.0 134:1183.0 135:4774.0 136:495.0 137:2301.0 142:12208.0 143:1932.0 144:303.0 147:4710.0 148:914.0 149:600.0 151:495.0 153:329.0 158:1986.0 159:133.0 160:460.0 163:496.0 164:1…	3.2824	3.06819	3.2071	3.14768	3.12516	3.15594	2.99255	2.51983	2.71012	3.00817	2.72673	1.74819	Yes
113523	720726	110	113523	85:389.0 86:485.0 88:248.0 89:1742.0 90:201.0 91:257.0 92:21.0 95:85.0 96:111.0 98:237.0 99:162.0 100:564.0 101:2178.0 102:295.0 103:677.0 104:73.0 105:563.0 106:114.0 107:193.0 109:372.0 110:18604.0 111:684.0 112:158.0 113:441.0 114:201.0 115:565.0 116:1739.0 117:833.0 118:190.0 121:339.0 122:79.0 123:89.0 124:37.0 125:53.0 126:466.0 127:368.0 128:193.0 129:4221.0 130:705.0 131:682.0 132:274.0 1…	3.56785	3.63518	3.64276	3.63397	3.40278	3.59129	2.55267	2.04139	2.18752	2.34044	2.5172	2.24304	Yes
113508	414741	89	113508	85:1194.0 87:184.0 89:7610.0 90:330.0 91:111.0 93:86.0 95:213.0 97:69.0 98:53.0 101:159.0 111:49.0 113:29.0 134:144.0 141:34.0 143:542.0 147:206.0 151:51.0 152:42.0 153:29.0 161:89.0 173:442.0 185:235.0 206:17.0 240:30.0 244:27.0 248:18.0 259:24.0 265:25.0 273:40.0 274:25.0 279:17.0 283:19.0 285:55.0 297:26.0 298:35.0 299:31.0 309:37.0 352:31.0 393:18.0 399:13.0 426:30.0 481:31.0	2.75435	2.94448	2.52634	2.7839	2.79309	2.90956	3.02036	3.12808	3.33102	3.11561	3.43569	3.27738	Yes
113505	470949	145	113505	87:52.0 88:87.0 91:1133.0 93:74.0 95:81.0 98:68.0 99:170.0 113:269.0 123:18.0 126:37.0 129:367.0 132:34.0 143:209.0 144:170.0 145:8818.0 146:959.0 157:2192.0 158:300.0 159:150.0 161:1116.0 162:57.0 164:28.0 230:21.0 238:19.0 245:668.0 246:93.0 247:66.0 261:20.0 263:16.0 265:24.0 266:38.0 267:30.0 283:23.0 288:19.0 314:15.0 337:17.0 346:31.0 386:28.0	4.33881	4.23307	3.55242	3.74656	4.05937	4.28731	3.5753	3.47524	3.97589	3.77474	3.9489	3.94959	No
113504	523474	111	113504	85:2346.0 86:368.0 87:237.0 88:176.0 89:4963.0 90:38.0 91:140.0 93:88.0 94:76.0 95:2671.0 96:473.0 97:4091.0 98:2670.0 99:289.0 101:158.0 102:354.0 109:222.0 110:1189.0 111:9409.0 112:1032.0 113:465.0 114:244.0 125:27.0 126:590.0 127:1185.0 128:84.0 129:446.0 133:85.0 135:43.0 137:81.0 139:38.0 141:48.0 142:44.0 143:4363.0 144:118.0 145:206.0 149:480.0 155:4180.0 156:600.0 159:8612.0 160:266.0 16…	3.84634	3.82872	3.26007	3.36324	3.65215	3.84479	3.33264	3.34557	3.71324	3.47056	3.70714	3.66558	No
113502	433679	145	113502	85:809.0 86:611.0 87:250.0 88:736.0 89:439.0 91:302.0 92:75.0 93:140.0 95:1160.0 96:907.0 97:2652.0 98:4890.0 99:621.0 100:695.0 101:533.0 102:222.0 103:6807.0 104:673.0 105:133.0 110:1047.0 111:2137.0 112:114.0 113:397.0 115:1052.0 116:367.0 117:709.0 118:296.0 127:353.0 129:766.0 130:495.0 131:1035.0 132:148.0 133:315.0 143:608.0 144:832.0 145:7726.0 146:1003.0 147:3471.0 154:23.0 155:104.0 157…	3.97918	3.81723	3.02938	3.48756	3.67339	3.88711	3.38417	3.39846	3.75259	3.5084	3.73416	3.6816	No
111822	639268	303	111822	85:830.0 86:625.0 87:424.0 88:358.0 89:14072.0 90:893.0 91:432.0 92:61.0 93:58.0 94:64.0 95:119.0 96:190.0 98:316.0 99:399.0 100:4771.0 101:3077.0 102:639.0 107:319.0 109:32.0 110:64.0 111:287.0 112:357.0 113:348.0 114:1027.0 115:572.0 116:564.0 117:18029.0 118:1743.0 119:1231.0 120:101.0 121:109.0 122:37.0 123:64.0 124:70.0 125:913.0 126:766.0 127:592.0 128:1054.0 129:1579.0 130:757.0 131:3032.0…	3.8968	3.92865	3.91682	3.91487	3.68242	3.81238	1.79934	1.81954	1.97772	1.78533	1.89763	1.77815	Yes
111776	793451	174	111776	86:1613.0 87:117.0 97:10.0 100:526.0 101:125.0 102:199.0 108:17.0 117:332.0 119:23.0 124:14.0 129:371.0 130:205.0 131:636.0 132:36.0 133:155.0 134:19.0 135:31.0 136:36.0 147:762.0 149:111.0 158:33.0 159:9.0 162:49.0 174:4964.0 175:756.0 176:539.0 177:97.0 178:7.0 179:91.0 180:52.0 192:95.0 193:40.0 204:129.0 230:37.0 321:21.0 341:13.0 414:14.0 415:14.0 419:20.0 434:14.0 459:14.0 472:13.0 477:176.…	2.16137	1.716	2.10721	2.02531	2.14301	2.13988	2.67761	2.57403	2.57171	2.57978	2.53782	2.60314	Yes
111670	307910	155	111670	87:65.0 88:70.0 95:60.0 97:121.0 98:157.0 99:184.0 101:100.0 104:31.0 105:58.0 107:18.0 108:33.0 111:43.0 113:95.0 114:24.0 115:520.0 116:86.0 119:38.0 120:16.0 121:32.0 123:23.0 125:65.0 129:42.0 130:245.0 131:308.0 133:88.0 137:56.0 139:125.0 141:118.0 147:1621.0 148:213.0 151:14.0 155:3268.0 156:390.0 157:1078.0 158:101.0 159:25.0 167:21.0 169:27.0 170:48.0 171:356.0 172:33.0 175:14.0 186:46.0…	2.92583	2.85673	2.76492	2.91908	2.89708	2.94052	2.92583	2.9248	3.0835	2.94792	3.05346	2.98767	No
111230	412396	102	111230	85:4251.0 86:1730.0 87:846.0 92:70.0 96:57.0 98:93.0 100:1595.0 101:1958.0 102:7690.0 103:1037.0 104:298.0 107:89.0 112:33.0 113:62.0 114:257.0 115:233.0 116:169.0 117:2454.0 118:219.0 119:36.0 128:340.0 129:770.0 130:510.0 132:299.0 133:465.0 135:61.0 143:32.0 158:324.0 160:86.0 161:270.0 163:64.0 173:48.0 174:51.0 176:162.0 177:47.0 202:107.0 292:95.0 299:44.0 373:26.0 407:22.0 447:22.0	2.47276	2.26951	2.51851	2.52114	2.31597	2.47129	2.68753	2.82995	3.02366	2.90037	2.84942	2.84198	Yes
111057	650410	273	111057	85:2523.0 86:2179.0 87:3412.0 88:2052.0 89:39772.0 90:3155.0 91:2061.0 92:241.0 93:262.0 94:634.0 95:375.0 96:706.0 97:2155.0 98:700.0 99:2616.0 100:5759.0 101:13674.0 102:3581.0 103:40212.0 104:3307.0 105:8726.0 106:1322.0 107:491.0 108:185.0 109:229.0 110:498.0 111:1731.0 112:709.0 113:1787.0 114:3423.0 115:4420.0 116:4821.0 117:44253.0 118:4503.0 119:4757.0 120:363.0 121:274.0 122:104.0 123:68…	3.11793	3.14613	3.14239	3.14551	2.94596	2.99739	2.90526	3.27554	3.21005	3.10449	3.10175	3.13098	No
110702	830626	212	110702	85:260.0 86:727.0 87:185.0 88:316.0 89:393.0 92:50.0 93:47.0 94:652.0 95:60.0 96:165.0 97:117.0 98:536.0 99:295.0 100:175.0 101:429.0 102:70.0 103:2547.0 104:261.0 105:149.0 108:69.0 109:79.0 110:342.0 111:167.0 112:104.0 113:172.0 114:430.0 115:651.0 116:187.0 117:677.0 119:96.0 122:1122.0 123:78.0 126:78.0 127:139.0 128:163.0 129:1519.0 130:664.0 131:517.0 132:161.0 133:690.0 134:72.0 135:78.0 …	1.89763	1.60206	1.716	1.88649	1.86332	1.80618	2.72181	2.66839	2.52892	2.41996	2.32015	2.22789	Yes
110393	727540	173	110393	87:195.0 88:133.0 89:550.0 90:120.0 94:51.0 96:94.0 97:101.0 98:137.0 99:147.0 100:467.0 101:211.0 102:148.0 103:1335.0 104:166.0 105:128.0 106:39.0 108:114.0 109:77.0 110:53.0 111:120.0 112:94.0 113:169.0 114:116.0 115:310.0 116:1257.0 117:1044.0 118:198.0 119:119.0 120:52.0 122:183.0 124:66.0 125:35.0 128:255.0 130:293.0 131:2715.0 132:526.0 133:675.0 134:114.0 135:133.0 136:99.0 137:33.0 140:2…	2.31387	2.30103	2.68034	2.63246	2.05308	2.21484	2.78319	3.16286	3.0026	2.71684	2.92531	2.65418	Yes
110382	409942	298	110382	85:122.0 86:379.0 87:494.0 88:110.0 90:342.0 91:404.0 92:63.0 98:180.0 100:1883.0 101:2105.0 103:858.0 105:94.0 106:103.0 107:279.0 109:16.0 112:314.0 113:363.0 115:1324.0 116:196.0 117:2892.0 118:785.0 119:1303.0 121:617.0 122:92.0 123:84.0 126:122.0 127:45.0 128:699.0 129:481.0 131:464.0 132:1304.0 133:3401.0 134:303.0 135:1775.0 137:283.0 138:42.0 140:29.0 141:48.0 144:42.0 145:153.0 146:640.0…	2.52634	2.38561	2.3927	2.45179	2.46687	2.4014	2.10721	1.99123	2.22531	2.10721	2.15229	2	No
110359	674032	174	110359	85:349.0 86:2742.0 88:215.0 89:495.0 92:117.0 96:95.0 98:155.0 99:290.0 100:1574.0 101:233.0 102:883.0 103:710.0 104:84.0 110:60.0 111:80.0 113:116.0 114:118.0 116:300.0 125:67.0 129:413.0 130:482.0 131:620.0 133:667.0 134:63.0 135:44.0 136:23.0 138:20.0 140:55.0 143:329.0 146:134.0 147:1104.0 152:70.0 158:552.0 159:25.0 160:521.0 161:109.0 162:22.0 163:17.0 169:76.0 170:47.0 171:92.0 172:160.0 1…	2.08279	2.13672	2.10037	1.96379	2.22272	2.07918	2.90472	3.04376	3.02938	2.93298	3.05423	2.81224	Yes
110355	623532	174	110355	85:242.0 86:1986.0 87:252.0 88:134.0 89:32.0 90:30.0 97:49.0 98:80.0 99:37.0 101:121.0 102:448.0 103:257.0 104:43.0 105:64.0 113:95.0 114:133.0 115:153.0 117:803.0 118:80.0 119:98.0 124:38.0 130:221.0 131:154.0 132:108.0 133:277.0 138:18.0 139:37.0 144:164.0 145:41.0 146:83.0 147:1050.0 148:89.0 149:136.0 157:152.0 159:15.0 160:98.0 161:28.0 174:4257.0 175:535.0 176:452.0 177:101.0 187:36.0 188:2…	2.18184	2.41664	2.24055	2.25285	2.29226	2.36549	3.58512	3.44232	3.43505	3.44217	3.3707	3.42455	Yes
110346	763505	174	110346	85:119.0 86:1903.0 87:217.0 88:116.0 93:27.0 94:61.0 95:80.0 96:49.0 97:46.0 99:85.0 100:853.0 101:112.0 102:143.0 103:73.0 106:45.0 111:29.0 112:57.0 113:77.0 114:58.0 115:109.0 116:63.0 117:24.0 118:25.0 119:21.0 122:23.0 124:36.0 125:47.0 126:78.0 127:69.0 128:144.0 130:357.0 131:276.0 132:36.0 133:68.0 136:14.0 137:55.0 138:45.0 139:56.0 140:91.0 141:87.0 142:180.0 144:62.0 146:191.0 147:369.…	2.38739	2.18752	3.05994	2.4624	2.24797	2.19866	3.19507	3.02653	2.62014	2.51851	2.51851	2.35793	No
110321	532288	203	110321	86:586.0 88:140.0 89:12452.0 90:1814.0 91:1321.0 99:1097.0 102:389.0 104:68.0 105:149.0 108:144.0 113:7512.0 114:1371.0 116:2022.0 118:161.0 120:228.0 121:205.0 122:89.0 127:205.0 130:750.0 131:986.0 137:29.0 138:101.0 142:256.0 144:1049.0 145:286.0 146:1125.0 153:64.0 155:2411.0 157:826.0 160:284.0 161:579.0 162:98.0 163:126.0 167:58.0 169:84.0 172:5418.0 173:825.0 174:5841.0 175:702.0 176:237.0…	2.16137	0.90309	2.06819	2.19312	2.00432	2.13354	2.21484	2.04532	2.23553	2.0607	2.14922	2.24551	No
110289	481994	195	110289	88:171.0 92:49.0 94:43.0 95:43.0 96:72.0 97:170.0 98:419.0 100:382.0 110:734.0 111:66.0 117:160.0 125:52.0 140:291.0 162:51.0 166:826.0 167:155.0 180:26.0 193:58.0 195:6809.0 196:574.0 197:22.0 251:61.0 283:29.0 298:79.0 419:11.0	1.91381	2.02531	1.85733	1.99564	1.95424	2.1038	2.54531	2.4624	2.48572	2.34044	2.38021	2.38021	Yes
110285	638081	145	110285	87:114.0 89:524.0 90:44.0 94:175.0 97:55.0 99:182.0 100:255.0 112:127.0 113:118.0 114:178.0 115:225.0 116:128.0 117:535.0 118:49.0 122:22.0 128:108.0 129:537.0 130:381.0 131:256.0 133:716.0 142:77.0 143:155.0 144:206.0 145:5360.0 146:706.0 147:1843.0 148:380.0 149:136.0 151:17.0 156:157.0 157:103.0 158:446.0 159:654.0 160:131.0 161:34.0 163:84.0 165:18.0 170:64.0 184:76.0 191:274.0 192:51.0 203:7…	2.65418	2.64147	2.72591	2.63448	2.42488	2.71096	3.88863	3.79851	3.76582	3.59726	3.42439	3.4929	Yes
109934	407993	113	109934	85:6178.0 86:788.0 89:177.0 90:48.0 91:51.0 92:152.0 97:189.0 98:307.0 99:105.0 105:38.0 110:1158.0 111:474.0 112:2602.0 113:5275.0 114:498.0 115:198.0 121:21.0 122:43.0 123:23.0 125:90.0 127:38.0 130:232.0 134:124.0 140:20.0 141:148.0 142:30.0 143:26.0 145:31.0 150:37.0 155:93.0 157:30.0 158:145.0 162:20.0 169:17.0 170:49.0 171:340.0 172:48.0 177:11.0 183:25.0 185:48.0 186:71.0 187:18.0 189:67.0…	2.65128	2.56585	2.93146	2.84757	2.72916	2.84634	2.26245	2.39445	2.41162	2.47712	2.39967	2.2833	No
108145	438056	191	108145	86:20.0 88:60.0 89:73.0 91:76.0 92:34.0 99:27.0 101:78.0 102:88.0 103:859.0 104:48.0 105:96.0 106:32.0 108:31.0 110:766.0 113:49.0 114:47.0 115:232.0 116:350.0 117:127.0 118:216.0 119:50.0 120:62.0 126:31.0 127:53.0 130:179.0 131:234.0 132:41.0 133:224.0 134:704.0 135:69.0 136:62.0 137:33.0 140:104.0 141:27.0 142:24.0 143:47.0 144:106.0 145:18.0 147:2548.0 148:405.0 149:149.0 150:19.0 151:118.0 1…	2.70927	2.67578	2.79379	2.73159	2.82217	2.8109	2.79588	2.78032	2.88705	2.79099	2.86094	2.70157	No
108052	272638	157	108052	85:837.0 86:1915.0 87:766.0 88:203.0 89:928.0 96:27.0 98:153.0 99:377.0 104:514.0 106:27.0 111:224.0 113:230.0 114:162.0 115:5238.0 116:491.0 118:24.0 119:635.0 121:114.0 125:92.0 128:44.0 134:137.0 139:176.0 140:87.0 141:1212.0 143:79.0 155:49.0 157:3500.0 158:422.0 159:257.0 171:109.0 173:70.0 185:1693.0 186:150.0 188:67.0 191:32.0 205:29.0 212:13.0 224:15.0 270:13.0 277:20.0 281:32.0 353:27.0 …	2.9722	2.98945	3.15229	3.031	2.93349	3.02366	3.10415	3.05461	3.16137	3.08243	3.16554	3.07954	No
106904	645056	274	106904	85:407.0 87:128.0 88:522.0 89:7516.0 90:672.0 91:258.0 95:1742.0 96:3550.0 97:1430.0 101:1446.0 102:349.0 103:3395.0 104:87.0 105:238.0 106:59.0 111:282.0 112:124.0 114:255.0 115:344.0 116:419.0 117:13097.0 118:1011.0 119:934.0 121:107.0 125:75.0 127:424.0 128:375.0 131:700.0 132:63.0 133:4079.0 134:397.0 135:522.0 136:80.0 141:276.0 142:529.0 143:1064.0 144:113.0 147:14326.0 148:2762.0 149:1923.…	2.87448	2.86392	2.7796	2.83251	2.71517	2.7574	2.11059	2.21219	2.02531	2.10037	1.96379	1.97772	Yes
106742	345160	147	106742	85:4111.0 87:4436.0 89:5792.0 90:1720.0 91:3834.0 92:1241.0 93:1764.0 94:298.0 95:1100.0 96:4037.0 97:1608.0 98:3117.0 99:2256.0 102:11156.0 103:53040.0 104:10533.0 105:26233.0 106:5523.0 107:13493.0 108:1577.0 109:2823.0 110:1541.0 111:426.0 112:897.0 113:3944.0 115:64291.0 116:12781.0 117:52451.0 118:9324.0 119:43141.0 120:9590.0 121:30484.0 122:4442.0 123:14047.0 124:1007.0 125:649.0 126:1805.…	5.79056	5.56088	5.68738	5.78707	5.65762	5.77769	5.85822	5.81862	5.89657	5.83634	5.71013	5.73099	No
106629	967520	112	106629	85:349.0 86:1347.0 87:119.0 90:9.0 91:27.0 92:4.0 93:167.0 94:111.0 95:1069.0 96:633.0 97:1328.0 98:1177.0 99:220.0 100:708.0 101:170.0 107:120.0 108:26.0 109:447.0 110:339.0 111:570.0 112:1212.0 113:282.0 114:824.0 115:253.0 116:4.0 121:158.0 122:60.0 123:309.0 124:141.0 125:286.0 126:1621.0 127:125.0 128:547.0 133:2.0 134:64.0 135:158.0 136:85.0 137:180.0 138:96.0 139:46.0 140:275.0 141:23.0 14…	2.48001	2.30963	2.83822	2.58546	2.84819	2.50379	2.69285	2.2878	2.91751	2.87737	2.83759	2.20412	No
105630	969375	204	105630	85:2284.0 86:440.0 87:736.0 88:401.0 89:1245.0 90:84.0 91:94.0 93:36.0 94:128.0 95:161.0 96:177.0 97:626.0 98:168.0 99:1317.0 100:230.0 101:4058.0 102:720.0 103:20758.0 104:1808.0 105:1020.0 109:1501.0 110:82.0 111:1177.0 112:160.0 113:1327.0 115:874.0 116:2022.0 117:4830.0 118:479.0 119:725.0 120:91.0 121:65.0 123:73.0 124:49.0 125:233.0 127:1073.0 128:204.0 129:29604.0 130:3528.0 131:6116.0 132…	3.44154	3.40019	3.40892	3.42813	3.28847	3.0465	2.92531	2.86806	2.98543	3.08243	2.83885	2.95952	Yes
105164	449834	228	105164	93:40.0 94:33.0 95:50.0 96:125.0 97:231.0 98:68.0 99:175.0 100:110.0 107:55.0 108:153.0 109:55.0 110:2587.0 111:131.0 112:44.0 116:81.0 118:34.0 120:78.0 121:62.0 122:57.0 123:36.0 124:29.0 125:45.0 127:268.0 134:587.0 135:97.0 136:646.0 137:64.0 141:91.0 143:73.0 146:40.0 150:29.0 151:43.0 152:29.0 153:20.0 155:78.0 156:48.0 157:2404.0 158:295.0 159:100.0 160:32.0 162:54.0 164:56.0 166:23.0 168:…	3.19257	3.09342	3.17696	3.18921	3.19145	3.1758	3.16465	3.19507	3.30298	3.26951	3.28262	3.20548	No
105122	370508	191	105122	85:330.0 86:110.0 87:183.0 88:52.0 89:1448.0 90:165.0 91:630.0 92:60.0 93:425.0 94:94.0 95:1260.0 96:1451.0 97:7595.0 98:682.0 99:176.0 100:287.0 101:175.0 103:1488.0 104:72.0 105:270.0 107:107.0 108:33.0 109:175.0 111:422.0 112:110.0 113:222.0 114:42.0 115:272.0 117:847.0 118:77.0 119:133.0 120:78.0 121:130.0 122:27.0 123:63.0 125:24.0 128:18.0 129:689.0 130:78.0 131:1504.0 132:140.0 133:1001.0 …	3.16554	3.10992	3.19948	3.18127	3.17026	3.2383	3.22712	3.19811	3.30835	3.24304	3.26126	3.23502	No
104901	931361	204	104901	85:639.0 86:160.0 87:714.0 88:310.0 89:975.0 90:75.0 91:119.0 92:103.0 93:187.0 94:98.0 95:145.0 96:59.0 97:238.0 98:26.0 99:719.0 100:119.0 101:7077.0 102:725.0 103:19041.0 104:1602.0 105:854.0 106:56.0 107:82.0 108:56.0 109:1217.0 110:127.0 111:409.0 112:51.0 113:592.0 114:138.0 115:1066.0 116:2299.0 117:3338.0 118:385.0 119:500.0 120:57.0 121:71.0 122:105.0 123:134.0 124:27.0 125:87.0 126:40.0…	2.07555	2.01703	2.53403	2.73078	2.37291	2.23045	2.74429	2.45484	2.43933	2.37658	2.20683	2.26482	No
103870	889000	387	103870	85:4975.0 86:1068.0 88:1581.0 89:25913.0 90:2090.0 91:1501.0 92:147.0 93:210.0 94:259.0 95:99.0 96:257.0 97:902.0 98:761.0 99:1980.0 100:5598.0 101:16522.0 102:3516.0 103:48579.0 104:4949.0 105:7078.0 106:841.0 107:900.0 108:266.0 109:412.0 110:201.0 111:890.0 112:304.0 113:2828.0 114:8636.0 115:5339.0 116:6092.0 117:11249.0 118:1408.0 119:4252.0 120:452.0 121:1158.0 122:155.0 123:359.0 124:126.0…	2.35025	3.06521	1.68124	2.13672	2.67394	2.64345	2.62531	2.35793	2.37291	2.62839	2.42975	2.66839	No
103690	350735	258	103690	86:635.0 87:378.0 89:163.0 91:134.0 92:160.0 94:54.0 95:880.0 96:1372.0 97:224.0 98:132.0 99:688.0 101:456.0 102:18.0 103:154.0 111:252.0 114:37.0 115:247.0 118:22.0 119:107.0 121:74.0 125:188.0 126:175.0 127:764.0 128:231.0 129:119.0 130:206.0 131:192.0 132:47.0 133:461.0 134:170.0 135:138.0 136:15.0 139:76.0 141:90.0 142:26.0 144:39.0 145:54.0 147:6460.0 148:707.0 149:614.0 150:79.0 151:148.0 1…	3.09237	2.98588	3.00689	3.03583	3.02898	3.07115	3.16673	3.09272	3.22712	3.16879	3.19257	3.12287	No
103476	475437	141	103476	86:692.0 87:107.0 91:59.0 96:1137.0 97:1798.0 99:117.0 103:173.0 105:59.0 111:65.0 112:145.0 114:67.0 115:99.0 116:113.0 125:27.0 126:92.0 139:96.0 141:21488.0 142:1490.0 153:58.0 163:206.0 171:22.0 176:16.0 185:48.0 186:63.0 187:18.0 196:12.0 201:15.0 207:59.0 209:28.0 210:268.0 214:22.0 217:29.0 223:25.0 236:13.0 306:20.0 321:18.0 357:15.0 371:17.0 373:13.0 379:12.0 381:15.0 385:17.0 437:13.0 4…	3.1232	3.11893	3.2927	3.26881	3.18441	3.18724	3.2824	3.24452	3.34753	3.30384	3.35025	3.26293	No
103102	373630	117	103102	85:170.0 86:454.0 87:71.0 88:270.0 89:233.0 91:379.0 93:134.0 94:39.0 95:611.0 96:448.0 101:493.0 105:429.0 106:76.0 107:758.0 108:38.0 113:39.0 115:182.0 116:906.0 117:16696.0 118:1334.0 119:552.0 124:148.0 125:28.0 128:33.0 129:4186.0 130:401.0 131:4101.0 132:2979.0 133:842.0 143:19.0 145:3295.0 146:466.0 147:86.0 150:17.0 155:313.0 157:275.0 168:42.0 169:27.0 172:63.0 199:6183.0 200:657.0 201:…	2.9987	2.70586	2.82802	2.88366	2.84011	2.61384	2.716	2.89376	3.10517	2.95952	2.99913	2.8537	No
102978	419729	95	102978	85:68.0 87:219.0 91:168.0 93:80.0 94:181.0 95:3706.0 96:504.0 97:192.0 99:95.0 105:98.0 107:79.0 109:33.0 111:143.0 112:60.0 113:460.0 115:115.0 117:130.0 118:20.0 119:116.0 120:21.0 121:74.0 122:41.0 123:100.0 124:324.0 125:128.0 127:266.0 131:604.0 133:515.0 134:113.0 137:14.0 139:58.0 140:32.0 141:1402.0 142:232.0 143:818.0 147:8046.0 148:992.0 149:532.0 150:39.0 151:101.0 152:66.0 153:71.0 15…	2.5977	2.48287	2.31806	2.59218	2.54777	2.60314	2.69197	2.50243	2.55145	2.68395	2.716	2.63548	No
102616	280925	171	102616	85:708.0 86:3265.0 87:418.0 88:815.0 90:219.0 94:35.0 95:167.0 97:274.0 98:60.0 99:279.0 101:393.0 102:77.0 103:1767.0 104:272.0 105:289.0 109:35.0 110:118.0 111:151.0 112:53.0 113:717.0 114:98.0 115:257.0 116:105.0 118:91.0 125:270.0 128:65.0 129:595.0 130:294.0 131:153.0 134:336.0 140:401.0 141:291.0 142:75.0 143:128.0 144:17.0 146:151.0 155:110.0 156:233.0 157:53.0 161:23.0 167:121.0 170:162.0…	3.15412	3.14457	3.3516	3.30557	3.12024	3.2572	3.32408	3.27967	3.35199	3.2413	3.3216	3.21906	No
101742	885481	117	101742	85:126.0 86:156.0 88:1151.0 89:1253.0 90:154.0 91:56.0 92:49.0 100:69.0 101:2030.0 102:399.0 103:4219.0 104:396.0 105:303.0 106:47.0 107:42.0 110:28.0 112:41.0 113:57.0 114:39.0 115:337.0 116:3218.0 117:9363.0 118:1058.0 119:572.0 120:59.0 121:56.0 123:39.0 124:22.0 125:71.0 127:84.0 129:75.0 130:59.0 131:470.0 132:76.0 133:423.0 134:128.0 135:76.0 136:39.0 138:43.0 140:41.0 145:272.0 146:141.0 1…	2.98945	2.94002	2.94939	2.89597	3.0667	2.75967	3.23502	2.96942	2.94052	3.12613	3.03383	2.80618	No
100879	1019255	217	100879	86:73.0 89:1020.0 97:312.0 99:61.0 100:188.0 101:744.0 103:5095.0 104:309.0 105:421.0 110:39.0 111:182.0 112:48.0 113:231.0 114:83.0 115:770.0 116:277.0 117:1053.0 118:97.0 119:122.0 129:2855.0 130:324.0 131:558.0 133:1029.0 135:79.0 141:194.0 142:140.0 143:603.0 144:82.0 145:271.0 147:4242.0 148:706.0 153:101.0 157:521.0 158:96.0 159:109.0 160:363.0 161:72.0 163:79.0 169:852.0 171:118.0 173:68.0…	3.09026	3.05805	2.95134	2.97727	2.94349	2.97909	2.0569	2.04532	2.11059	2.03342	2.06819	2.04532	Yes
100666	436137	114	100666	87:488.0 88:63.0 94:23.0 98:37.0 99:117.0 101:67.0 104:62.0 106:57.0 110:91.0 112:21.0 114:3221.0 115:206.0 129:33.0 136:27.0 139:62.0 157:26.0 183:38.0 195:19.0 196:16.0 244:16.0 305:16.0 347:16.0 371:13.0 396:30.0 398:20.0 419:13.0 431:16.0 440:14.0 444:16.0 483:22.0	3.04179	2.96848	3.09412	3.06221	3.07041	3.0983	3.1271	3.13956	3.24724	3.14082	3.22427	3.14644	No
99877	400039	255	99877	85:971.0 86:773.0 87:270.0 91:142.0 92:46.0 95:29.0 96:146.0 97:235.0 98:948.0 99:766.0 100:1705.0 101:454.0 103:464.0 104:39.0 105:636.0 109:61.0 111:247.0 112:386.0 113:290.0 114:1165.0 115:431.0 120:2454.0 121:235.0 122:44.0 123:28.0 124:66.0 125:178.0 126:413.0 127:501.0 128:308.0 131:162.0 132:221.0 133:222.0 135:67.0 136:32.0 138:15.0 139:42.0 140:138.0 141:49.0 142:218.0 143:141.0 144:43.0…	1.86923	2.02531	2.98272	2.51188	2.01703	1.95424	2.62118	2.56937	2.06819	2.06446	1.97772	1.95904	No
95552	265555	189	95552	87:1185.0 90:376.0 91:519.0 92:43.0 93:56.0 97:189.0 102:483.0 103:2042.0 104:683.0 107:414.0 108:114.0 109:122.0 111:58.0 113:251.0 114:172.0 117:3419.0 118:1383.0 119:684.0 121:37.0 122:34.0 123:42.0 124:80.0 127:877.0 128:272.0 131:3065.0 132:1720.0 133:6525.0 135:307.0 136:145.0 143:147.0 145:63.0 147:43221.0 148:8272.0 149:4155.0 150:385.0 151:391.0 152:44.0 153:48.0 155:36.0 156:36.0 158:83…	2.47422	2.5092	2.62531	2.60638	2.38202	2.62014	2.67761	2.55751	2.72181	2.58546	2.69461	2.61172	No
91481	823149	276	91481	85:594.0 86:260.0 87:175.0 88:84.0 90:51.0 97:211.0 98:220.0 99:337.0 101:316.0 104:254.0 108:55.0 110:78.0 111:321.0 113:247.0 114:128.0 115:176.0 116:430.0 117:413.0 118:169.0 119:112.0 125:137.0 129:141.0 130:569.0 132:56.0 133:190.0 135:89.0 137:35.0 139:50.0 140:33.0 141:113.0 142:80.0 144:379.0 145:67.0 146:76.0 148:299.0 149:203.0 150:73.0 153:12.0 155:103.0 156:50.0 157:66.0 158:276.0 159…	2.98767	2.60746	2.85673	2.94052	3.08422	3.04961	1.80618	1.82607	1.87506	1.716	1.9345	1.59106	Yes
88583	298433	131	88583	89:221.0 95:117.0 99:240.0 101:92.0 111:134.0 113:31.0 114:51.0 115:1320.0 116:124.0 117:184.0 128:45.0 130:99.0 131:9476.0 132:1299.0 133:424.0 134:39.0 139:48.0 145:22.0 147:1956.0 148:532.0 149:259.0 155:38.0 157:53.0 162:29.0 165:13.0 177:73.0 187:8.0 219:56.0 236:29.0 244:43.0 245:33.0 246:23.0 332:18.0 446:18.0 455:23.0 458:33.0	3.41027	3.75664	3.87291	3.8554	3.77085	3.85643	3.96544	3.87933	4.06393	3.89081	4.03435	3.94325	No
88501	850705	187	88501	85:711.0 86:230.0 87:241.0 88:48.0 89:286.0 91:668.0 92:40.0 93:528.0 94:65.0 95:2615.0 96:311.0 97:3067.0 98:295.0 99:444.0 100:106.0 101:683.0 102:28.0 103:2773.0 104:249.0 105:401.0 106:21.0 107:254.0 109:630.0 110:116.0 111:315.0 112:64.0 113:170.0 114:70.0 115:326.0 116:513.0 117:1997.0 118:132.0 119:288.0 120:19.0 121:280.0 122:25.0 123:124.0 124:34.0 125:41.0 128:52.0 129:3401.0 130:442.0 …	2.67852	2.98	2.88593	2.76268	3.12646	2.70586	3.09934	3.17231	3.0216	3.03019	2.96284	2.90091	No
87877	330723	110	87877	88:1346.0 91:1172.0 92:110.0 94:114.0 96:361.0 97:328.0 101:3432.0 105:482.0 106:56.0 107:368.0 108:258.0 110:12556.0 111:1027.0 112:449.0 115:1599.0 116:8192.0 118:316.0 119:294.0 120:319.0 121:239.0 122:57.0 123:89.0 125:191.0 127:497.0 129:9747.0 130:3571.0 131:2130.0 133:2400.0 134:4597.0 135:513.0 136:2722.0 137:268.0 140:37.0 142:440.0 143:952.0 144:3835.0 145:322.0 149:1942.0 151:303.0 152…	2.80003	2.77815	3.02325	2.43933	2.82413	2.56703	2.35603	2.65514	2.83822	2.75358	2.72835	2.73239	No
85106	813122	174	85106	85:253.0 86:4976.0 87:513.0 88:308.0 89:69.0 90:642.0 91:438.0 93:60.0 97:258.0 98:101.0 99:191.0 100:2197.0 101:461.0 102:359.0 103:304.0 104:57.0 105:213.0 106:139.0 108:43.0 109:35.0 110:524.0 112:394.0 113:108.0 114:154.0 115:173.0 116:162.0 117:194.0 119:73.0 120:85.0 128:201.0 130:738.0 131:579.0 132:333.0 134:533.0 135:93.0 136:20.0 140:6882.0 141:290.0 142:113.0 144:82.0 146:276.0 148:157…	1.97772	1.85126	1.85126	2.11394	1.82607	1.81291	2.8651	2.79309	2.78462	2.78746	2.84634	2.77452	Yes
84566	579218	159	84566	85:51.0 89:2299.0 90:127.0 91:142.0 92:36.0 101:448.0 103:86.0 105:237.0 106:50.0 115:94.0 117:91.0 131:189.0 133:1046.0 134:121.0 135:356.0 147:312.0 159:3327.0 160:389.0 161:164.0 162:27.0 167:40.0 181:74.0 193:52.0 195:205.0 197:24.0 207:95.0 209:26.0 211:1426.0 212:208.0 225:262.0 226:56.0 227:1343.0 228:187.0 229:130.0 253:160.0 298:27.0 299:730.0 300:166.0 301:103.0 315:260.0 316:36.0 341:1…	2.52763	2.57287	2.69373	2.28103	2.90309	2.78533	3.2159	3.03822	3.04493	3.05843	2.85491	3.14145	Yes
84390	536892	98	84390	85:94.0 90:138.0 91:282.0 95:178.0 97:60.0 98:14227.0 99:1045.0 100:741.0 103:638.0 108:61.0 111:61.0 114:62.0 129:2370.0 130:831.0 131:1261.0 133:794.0 142:47.0 145:82.0 146:550.0 147:2654.0 148:327.0 154:126.0 155:101.0 156:849.0 167:18.0 170:328.0 171:126.0 172:554.0 175:38.0 182:52.0 183:46.0 184:149.0 188:4346.0 189:546.0 190:296.0 199:32.0 200:336.0 203:59.0 218:374.0 220:150.0 244:944.0 24…	3.25503	3.28103	3.23603	3.24748	3.22272	3.24797	2.3075	2.46538	2.60206	2.49831	2.47712	2.55751	Yes
84383	819968	125	84383	86:138.0 90:74.0 91:305.0 92:88.0 93:130.0 98:231.0 100:373.0 101:299.0 103:361.0 108:213.0 110:217.0 112:169.0 114:203.0 115:94.0 116:403.0 117:254.0 122:56.0 124:37.0 125:3787.0 126:417.0 127:583.0 128:140.0 129:285.0 130:638.0 131:181.0 134:258.0 136:130.0 138:66.0 139:54.0 140:44.0 141:114.0 142:76.0 144:275.0 146:144.0 147:2080.0 148:369.0 149:105.0 150:35.0 151:85.0 152:46.0 153:353.0 154:1…	3.5417	3.48686	3.6886	3.71273	3.31027	3.36773	3.13226	3.18213	3.28668	3.04336	3.18893	2.7839	Yes
84223	245785	151	84223	87:311.0 88:266.0 89:1035.0 90:138.0 91:159.0 93:47.0 95:295.0 96:167.0 98:146.0 99:120.0 100:582.0 102:256.0 103:1262.0 104:524.0 105:498.0 106:190.0 109:114.0 111:5.0 113:92.0 114:133.0 115:895.0 116:16.0 118:105.0 119:536.0 120:529.0 121:234.0 122:58.0 123:50.0 124:670.0 125:73.0 126:491.0 127:574.0 128:44.0 129:107.0 130:569.0 132:84.0 133:2075.0 134:466.0 135:638.0 136:69.0 137:759.0 138:99.…	2.6637	2.50106	2.67852	2.70757	1.87506	2.7796	2.74586	2.63144	2.83315	2.68215	2.943	2.74351	No
84088	475100	116	84088	85:168.0 87:207.0 88:151.0 89:133.0 90:2.0 91:8.0 93:92.0 97:51.0 98:7.0 99:848.0 100:1033.0 101:959.0 102:103.0 103:2722.0 104:119.0 105:5.0 107:39.0 110:138.0 111:176.0 112:184.0 113:730.0 114:173.0 115:212.0 116:4464.0 117:504.0 118:199.0 121:54.0 123:79.0 128:52.0 130:228.0 131:45.0 132:1450.0 133:211.0 136:8.0 138:38.0 142:27.0 143:337.0 144:1713.0 145:87.0 146:253.0 147:2024.0 148:138.0 149…	2.26007	2.09691	3.05881	3.08707	3.1116	2.99034	2.77012	2.68305	2.81158	2.88309	2.68034	2.90634	No
64643	828442	175	64643	86:229298.0 87:31167.0 88:15054.0 89:10098.0 90:3987.0 91:86262.0 92:12205.0 95:1091.0 96:1015.0 98:1597.0 100:133561.0 101:25565.0 102:43451.0 103:34084.0 104:25095.0 105:9183.0 113:1207.0 114:11552.0 115:14260.0 119:9999.0 120:2672.0 121:6220.0 122:536.0 124:707.0 127:2458.0 128:15915.0 130:49420.0 131:29920.0 132:25601.0 133:30236.0 134:5641.0 135:1995.0 139:971.0 141:3738.0 146:9470.0 147:902…	2.06446	1.80618	2.00432	1.9345	2.03342	2.03342	2.13354	2.21748	2.32634	2.16732	2.32428	2.10721	No
62616	838632	141	62616	85:29075.0 86:2308.0 95:707.0 97:2606.0 98:1127.0 99:14024.0 100:897.0 101:52.0 103:334.0 109:129.0 110:872.0 111:3228.0 112:2710.0 113:9985.0 114:822.0 117:447.0 119:132.0 122:26.0 124:340.0 125:1980.0 126:1866.0 127:6034.0 128:608.0 138:45.0 139:139.0 140:220.0 141:3911.0 142:274.0 145:89.0 147:691.0 148:211.0 153:609.0 154:473.0 155:3113.0 156:268.0 157:136.0 160:353.0 167:232.0 168:467.0 169:…	2.15229	1.99564	2.32634	2.26007	2.17609	2.19312	2.26482	2.33445	2.37107	2.27646	2.40654	2.30535	No
62327	288817	210	62327	85:512.0 87:217.0 88:255.0 90:4345.0 91:9734.0 92:2009.0 93:846.0 94:125.0 97:119.0 104:290.0 105:797.0 106:2087.0 107:1812.0 108:295.0 109:220.0 121:238.0 122:5534.0 123:531.0 124:683.0 137:12.0 138:208.0 151:121.0 152:63.0 158:39.0 159:113.0 163:1243.0 164:273.0 165:182.0 167:9.0 178:28.0 179:26.0 195:7565.0 196:1114.0 197:1160.0 198:160.0 210:13904.0 211:2335.0 212:2198.0 213:274.0 214:148.0 2…	2.6637	2.86747	4.13783	3.7502	2.54033	2.72673	3.5885	3.57611	2.87157	2.67578	2.91116	2.78462	No
62311	722271	233	62311	85:389.0 86:95.0 87:398.0 88:579.0 89:2242.0 94:308.0 96:1672.0 97:418.0 98:1026.0 99:327.0 100:4541.0 101:1668.0 102:1416.0 103:7123.0 104:691.0 106:165.0 107:48.0 108:870.0 109:386.0 110:281.0 111:247.0 112:567.0 113:650.0 114:965.0 115:2120.0 116:7064.0 117:4983.0 118:1114.0 119:1246.0 120:12.0 122:3439.0 123:463.0 124:251.0 126:384.0 127:584.0 128:1399.0 129:3386.0 130:2100.0 131:18245.0 132:…	1.93952	1.91908	2.37107	2.3075	1.83251	1.69897	2.79169	2.82347	2.18469	2.32015	2.0569	2.34635	Yes
62310	726581	233	62310	85:1660.0 89:4107.0 90:406.0 94:393.0 96:1542.0 98:1361.0 99:1254.0 101:2149.0 103:8709.0 104:943.0 108:1042.0 110:238.0 111:606.0 112:1091.0 113:1814.0 115:1879.0 116:9329.0 117:6941.0 118:1138.0 119:725.0 122:2227.0 123:553.0 124:219.0 125:222.0 126:684.0 127:516.0 128:1486.0 131:19405.0 132:5512.0 133:8690.0 134:997.0 135:686.0 136:395.0 138:419.0 140:497.0 142:1210.0 143:4848.0 144:3252.0 145…	2.2014	1.97313	2.28103	2.22531	1.96848	1.91381	2.87506	2.8651	2.233	2.32838	2.24304	2.21219	No
49400	561303	85	49400	85:20064.0 86:1253.0 94:12.0 95:96.0 96:179.0 97:456.0 98:978.0 99:6866.0 100:438.0 104:205.0 110:143.0 111:561.0 112:411.0 113:3569.0 114:374.0 121:35.0 124:78.0 125:597.0 126:452.0 127:1858.0 128:161.0 139:120.0 140:546.0 141:1265.0 142:137.0 143:29.0 150:30.0 153:18.0 154:14.0 155:165.0 156:12.0 157:55.0 168:178.0 169:602.0 170:77.0 172:27.0 179:4.0 182:4.0 183:387.0 192:4.0 196:14.0 197:91.0 …	2.97864	2.83822	2.91062	3.01072	3.07004	2.98543	2.91645	2.89927	3.02572	2.97772	3.11494	2.95424	No
48428	337072	85	48428	85:20646.0 86:1610.0 89:140.0 91:94.0 96:225.0 97:275.0 98:1946.0 99:5359.0 112:1028.0 113:1679.0 114:442.0 119:114.0 125:150.0 126:649.0 127:2251.0 128:89.0 139:77.0 140:290.0 141:1361.0 142:183.0 147:4972.0 155:1244.0 156:116.0 157:242.0 167:6.0 171:8975.0 172:1467.0 173:1251.0 175:10.0 183:34.0 189:1652.0 198:17.0 199:10.0 204:58.0 210:13.0 216:4.0 220:6.0 224:3.0 243:11.0 252:9.0 257:3.0 259:…	3.031	2.90526	3.02202	2.97864	3.06744	2.98182	3.08243	3.05346	3.24279	3.04218	3.15866	3.05538	No
47358	563794	279	47358	86:72.0 87:14.0 88:18.0 89:37.0 90:7.0 91:424.0 93:65.0 95:175.0 96:136.0 97:2.0 98:9.0 103:296.0 105:84.0 106:35.0 107:7.0 110:473.0 111:236.0 112:17.0 115:228.0 116:60.0 117:11.0 118:367.0 119:278.0 121:16.0 123:10.0 128:178.0 129:138.0 132:105.0 133:67.0 134:4.0 135:91.0 143:42.0 149:123.0 151:45.0 153:28.0 156:40.0 159:46.0 160:18.0 161:241.0 162:31.0 163:292.0 164:5.0 165:25.0 167:25.0 174:4…	2.21484	2.75891	2.88366	2.77159	2.74115	2.63849	2.94792	2.97772	2.67025	2.77743	2.7767	2.80346	No
47170	763143	99	47170	85:95924.0 86:6776.0 87:202.0 90:25.0 92:62.0 95:596.0 96:567.0 97:3843.0 98:2622.0 99:43130.0 100:3117.0 101:158.0 107:75.0 108:32.0 109:743.0 110:2663.0 111:8705.0 112:7237.0 113:24208.0 114:2597.0 123:57.0 124:874.0 125:5604.0 126:4432.0 127:17149.0 128:1682.0 129:185.0 136:17.0 139:690.0 140:470.0 141:8389.0 142:1105.0 153:893.0 154:1635.0 155:8864.0 156:997.0 157:19.0 164:15.0 167:243.0 168:…	2.86747	2.7574	2.82151	2.70157	2.94002	2.93601	2.94349	2.7185	2.92273	2.92686	2.4609	3.00647	No
46413	578778	85	46413	85:41368.0 86:2093.0 87:6.0 91:144.0 95:427.0 97:2870.0 98:929.0 99:13284.0 100:605.0 107:29.0 109:111.0 110:756.0 111:3036.0 112:2017.0 113:8343.0 114:636.0 120:12.0 123:47.0 124:73.0 125:1064.0 126:1515.0 127:4805.0 128:580.0 139:159.0 140:227.0 141:1963.0 142:70.0 152:9.0 153:212.0 154:335.0 155:1907.0 156:326.0 157:33.0 160:99.0 166:17.0 167:34.0 168:215.0 169:1060.0 170:105.0 173:28.0 183:15…	2.88138	2.78746	2.84073	2.90795	2.8202	2.82802	2.88818	2.89982	2.93399	2.88593	2.86629	2.88874	No
46292	296272	211	46292	92:40.0 106:18.0 108:21.0 121:28.0 124:33.0 133:180.0 134:35.0 135:111.0 137:91.0 181:101.0 182:6.0 183:9.0 200:14.0 211:965.0 212:157.0 213:58.0 225:83.0 226:10.0 227:103.0 228:9.0 237:99.0 238:17.0 245:7.0 246:7.0 253:202.0 254:27.0 259:1.0 268:20.0 328:1.0 375:1.0 397:1.0 435:1.0 450:9.0 471:9.0 499:9.0	2.57519	2.51055	2.74036	2.68753	2.60638	2.55388	2.75815	2.79934	2.80346	2.75967	2.68215	2.58771	No
46134	378717	169	46134	85:85229.0 86:5618.0 91:421.0 92:55.0 93:1047.0 94:20.0 95:471.0 97:1634.0 98:3615.0 99:32551.0 100:2493.0 102:265.0 103:406.0 105:116.0 106:42.0 108:64.0 110:1193.0 111:3462.0 112:1284.0 113:18293.0 114:1705.0 116:86.0 117:226.0 118:170.0 119:165.0 120:32.0 121:67.0 124:407.0 125:3414.0 127:6382.0 128:579.0 131:198.0 132:60.0 133:258.0 135:149.0 136:17.0 137:24.0 138:79.0 139:400.0 140:178.0 141…	2.14301	1.8451	2.5092	2.40483	2.38561	2.32634	2.25527	2.33646	2.5955	2.40993	2.48855	2.45332	No
43580	798275	117	43580	86:419.0 87:3105.0 88:1468.0 89:1582.0 91:51.0 100:10.0 101:4289.0 102:379.0 103:6657.0 104:468.0 107:139.0 114:32.0 115:207.0 116:7518.0 117:18512.0 118:2202.0 119:932.0 131:325.0 144:26.0 145:422.0 147:1133.0 159:56.0 160:56.0 161:2810.0 162:325.0 163:160.0 174:32.0 175:134.0 184:140.0 189:64.0 191:325.0 192:30.0 205:164.0 206:60.0 207:136.0 216:29.0 221:64.0 225:14.0 231:9.0 233:39.0 235:115.0…	3.00087	2.97864	2.96473	2.99255	2.93651	2.74507	3.26764	2.99344	3.02735	3.13956	3.13258	2.9425	No
43100	414838	88	43100	85:149.0 86:1899.0 87:729.0 88:26309.0 89:988.0 90:1129.0 91:1033.0 92:209.0 94:1.0 95:79.0 96:1.0 98:7.0 99:1.0 100:377.0 103:1097.0 105:66.0 106:8.0 109:35.0 110:466.0 112:27.0 113:13.0 114:207.0 115:1.0 116:382.0 117:532.0 118:53.0 120:168.0 124:1.0 125:5.0 128:1.0 129:270.0 130:1405.0 132:38.0 140:2.0 141:6.0 143:128.0 144:981.0 145:919.0 146:299.0 151:36.0 153:3.0 154:2.0 158:45.0 159:1.0 16…	2.49554	2.42813	2.46687	2.44404	2.50243	2.38202	3.19396	3.20737	3.25237	3.22583	3.15836	3.12969	Yes
42914	785756	253	42914	86:45.0 90:54.0 92:19.0 94:217.0 95:388.0 96:742.0 100:518.0 101:124.0 102:19.0 103:63.0 106:830.0 107:1877.0 108:181.0 110:258.0 115:11.0 117:2.0 122:31.0 123:329.0 124:259.0 127:70.0 129:164.0 130:102.0 131:1.0 132:167.0 134:267.0 135:394.0 142:98.0 144:37.0 147:11.0 150:75.0 154:7.0 156:317.0 157:80.0 158:8.0 163:461.0 164:130.0 168:62.0 169:25.0 173:13.0 175:15.0 176:4.0 179:4143.0 180:580.0 …	2.93601	2.91803	3.04139	2.93349	2.69285	2.59988	2.32634	2.38202	2.37658	2.38917	2.31597	2.35793	Yes
42913	812736	125	42913	85:9.0 93:29.0 96:17.0 98:93.0 100:294.0 101:58.0 105:112.0 106:55.0 107:675.0 115:15.0 116:52.0 118:81.0 120:47.0 124:4.0 125:6557.0 126:300.0 127:683.0 128:28.0 130:46.0 133:15.0 139:4.0 145:3.0 151:30.0 152:143.0 153:550.0 154:63.0 155:178.0 156:383.0 157:701.0 158:116.0 167:23.0 169:236.0 171:6.0 172:11.0 178:6.0 181:36.0 182:1.0 183:521.0 184:21.0 185:96.0 193:167.0 197:201.0 198:42.0 204:39…	2.61384	2.63649	3.07445	2.98588	2.38202	2.41162	2.36361	2.33041	2.20952	2.36361	2.14613	2.28103	Yes
42529	1198470	220	42529	87:4.0 91:4694.0 92:267.0 93:337.0 95:90.0 102:58.0 104:280.0 105:2480.0 107:1223.0 115:1274.0 116:613.0 117:1772.0 118:93.0 119:1597.0 120:107.0 121:607.0 123:330.0 128:675.0 129:257.0 131:1434.0 132:548.0 133:415.0 134:70.0 135:215.0 137:87.0 141:156.0 142:205.0 143:396.0 144:116.0 145:454.0 146:32.0 147:2701.0 148:443.0 149:837.0 150:136.0 151:32.0 153:70.0 157:33.0 158:95.0 159:816.0 160:59.0…	2.49831	2.49276	2.47422	2.67943	2.58659	2.50106	2.26717	2.55871	2.38202	2.64345	2.64836	2.53275	No
42481	803264	165	42481	85:2929.0 86:1456.0 87:767.0 88:1684.0 89:817.0 90:328.0 91:469.0 92:96.0 93:241.0 94:1934.0 95:1499.0 96:990.0 97:921.0 98:1737.0 99:4496.0 100:5591.0 101:3448.0 102:1354.0 103:445.0 104:176.0 105:182.0 106:701.0 107:3526.0 108:2040.0 109:1483.0 110:1642.0 111:1255.0 112:2140.0 113:3176.0 114:1048.0 115:2212.0 116:6995.0 117:2950.0 118:1528.0 119:564.0 120:232.0 121:236.0 122:451.0 123:1320.0 12…	2.36736	2.69636	2.87448	2.7348	2.31597	2.67394	2.08991	2.03743	2.47276	2.55267	2.46389	2.71012	No
42445	693710	230	42445	85:195.0 86:7.0 88:230.0 92:1.0 97:6.0 99:171.0 100:147.0 101:780.0 102:135.0 103:514.0 106:55.0 107:915.0 111:65.0 113:56.0 116:524.0 117:116.0 123:26.0 128:344.0 129:546.0 130:140.0 133:174.0 134:120.0 139:80.0 140:8.0 142:109.0 143:341.0 144:119.0 146:191.0 147:3779.0 148:363.0 149:201.0 150:252.0 155:110.0 156:57.0 157:72.0 158:96.0 161:1.0 163:147.0 168:119.0 169:56.0 170:167.0 171:2829.0 17…	2.58883	2.50651	2.49276	2.39094	2.40993	2.51055	2.40312	2.28103	2.57287	2.4456	2.40483	2.51055	No
42424	453012	252	42424	85:68.0 86:3403.0 87:563.0 88:95.0 89:586.0 90:172.0 91:252.0 92:23.0 98:1314.0 99:167.0 100:2870.0 101:360.0 102:470.0 103:598.0 104:124.0 105:327.0 106:162.0 107:348.0 109:120.0 114:388.0 115:600.0 116:304.0 117:139.0 119:500.0 120:36.0 121:1166.0 122:126.0 123:107.0 128:10.0 130:1009.0 131:412.0 132:436.0 133:3907.0 134:827.0 135:2578.0 136:251.0 137:1384.0 141:3.0 142:36.0 146:232.0 147:1479.…	3.4062	3.4188	3.37822	3.34064	3.29092	3.30406	2.77159	2.69373	2.86923	2.87506	2.83378	2.81889	Yes
42357	701804	116	42357	86:39.0 87:1459.0 88:2030.0 89:985.0 100:256.0 101:3713.0 102:171.0 103:5790.0 104:131.0 105:189.0 106:88.0 107:104.0 108:288.0 110:83.0 112:98.0 114:36.0 115:85.0 116:7137.0 117:14047.0 118:1709.0 119:806.0 133:244.0 142:1.0 145:314.0 147:1682.0 148:212.0 158:22.0 159:8.0 161:1930.0 162:222.0 163:55.0 170:41.0 175:7.0 180:31.0 184:106.0 191:447.0 196:20.0 205:65.0 212:7.0 231:78.0 235:122.0 238:…	2.76864	2.5955	2.51455	2.75967	1.88649	2.40483	2.79796	2.4183	2.57978	2.80889	2.91116	2.58433	No
42187	243240	187	42187	87:83.0 88:14.0 89:1292.0 90:128.0 91:88.0 92:533.0 93:434.0 99:19.0 101:139.0 102:113.0 103:5632.0 104:701.0 105:51.0 109:32.0 110:507.0 111:185.0 112:288.0 114:112.0 115:478.0 117:499.0 118:48.0 119:469.0 120:29.0 122:14.0 123:25.0 130:1625.0 132:262.0 133:76.0 134:1562.0 143:709.0 144:90.0 146:920.0 151:9.0 157:41.0 160:35.0 163:3.0 170:23.0 184:103.0 187:2401.0 188:403.0 189:65.0 191:216.0 19…	3.07882	3.16197	2.80414	2.88423	2.83696	3.18327	2.91222	2.88081	3.16702	2.91275	3.16495	3.11826	No
42161	244366	85	42161	85:24202.0 86:788.0 88:560.0 89:424.0 90:252.0 94:124.0 96:366.0 97:252.0 98:1770.0 99:2309.0 101:386.0 103:619.0 104:143.0 105:92.0 109:278.0 110:1166.0 111:276.0 112:1269.0 113:2669.0 125:49.0 126:563.0 127:2537.0 128:73.0 130:987.0 134:1234.0 136:122.0 137:24.0 138:72.0 139:33.0 141:143.0 143:25.0 145:87.0 149:242.0 151:93.0 152:49.0 154:34.0 155:929.0 156:142.0 157:110.0 160:16.0 162:7.0 164:…	3.56074	3.65858	3.91318	3.85321	3.35468	3.74726	3.88013	3.85248	3.90238	3.70079	3.89492	3.76997	No
42074	319820	227	42074	85:553.0 86:850.0 88:626.0 89:112.0 90:111.0 91:633.0 92:19.0 93:86.0 94:232.0 95:147.0 96:304.0 97:3220.0 98:179.0 99:109.0 100:589.0 101:1241.0 103:604.0 104:80.0 105:250.0 106:5.0 107:2367.0 108:283.0 109:247.0 110:75.0 111:551.0 112:1761.0 113:279.0 114:47.0 115:307.0 118:4.0 119:148.0 120:7.0 121:69.0 122:46.0 123:116.0 125:38.0 127:33.0 128:19.0 129:918.0 130:857.0 131:349.0 132:72.0 133:70…	2.29226	2.01703	3.07555	2.58433	1.89209	1.88081	2.58995	2.57171	2.03342	2.07918	1.97313	1.92942	No
42007	783777	188	42007	85:117.0 86:2411.0 87:208.0 88:21.0 89:1.0 92:3.0 93:5.0 94:7.0 95:13.0 96:36.0 97:27.0 98:20.0 100:10948.0 101:3782.0 102:668.0 103:3118.0 104:152.0 105:3.0 108:2.0 109:6.0 110:68.0 111:10.0 112:4.0 113:168.0 114:3871.0 115:2182.0 116:1044.0 117:294.0 118:8.0 119:8.0 121:1.0 122:1.0 123:7.0 124:2.0 125:2.0 129:994.0 130:1010.0 131:833.0 132:32.0 133:1128.0 134:69.0 135:215.0 137:5.0 138:4.0 139:…	1.77085	2.233	2.22011	2.19866	2.24797	2.22272	3.46997	3.59988	2.74115	3.4188	3.13513	3.4621	Yes
42003	714710	179	42003	85:71.0 89:140.0 92:69.0 93:133.0 94:205.0 95:242.0 98:396.0 99:101.0 100:184.0 106:110.0 107:488.0 109:50.0 110:339.0 111:61.0 112:60.0 115:23.0 122:26.0 129:1217.0 130:449.0 131:111.0 132:1778.0 141:32.0 142:2.0 143:163.0 145:252.0 151:17.0 152:27.0 154:20.0 155:10.0 168:17.0 171:203.0 178:33.0 179:5818.0 180:641.0 185:131.0 196:20.0 197:63.0 199:85.0 201:117.0 206:327.0 208:31.0 209:41.0 211:3…	2.9952	2.9952	2.53656	2.549	2.64444	2.71181	2.58433	2.47567	2.98498	3.01115	2.76268	3.02366	No
41989	323785	248	41989	86:7975.0 88:717.0 89:17935.0 90:1269.0 91:848.0 93:64.0 96:195.0 98:392.0 100:20613.0 101:11239.0 102:2095.0 103:1178.0 104:116.0 107:1345.0 108:58.0 110:587.0 114:315.0 116:321.0 117:1109.0 118:271.0 127:430.0 128:286.0 129:2211.0 130:1434.0 131:1244.0 132:428.0 133:1036.0 134:1895.0 135:404.0 137:2.0 140:28.0 141:33.0 142:87.0 143:515.0 144:295.0 145:15.0 146:729.0 147:30682.0 148:4382.0 149:2…	2.90417	2.86923	2.87332	2.68574	2.84073	2.79657	2.13033	2.16137	2.25042	2.15534	2.17609	2.17609	Yes
41985	697442	243	41985	89:104.0 90:21.0 91:1145.0 92:200.0 93:200.0 95:14.0 105:289.0 107:310.0 109:11.0 110:228.0 115:135.0 116:89.0 117:206.0 119:29.0 121:63.0 122:44.0 123:18.0 126:7.0 128:474.0 129:473.0 134:502.0 141:96.0 142:100.0 143:337.0 144:27.0 145:327.0 149:20.0 153:32.0 154:26.0 157:61.0 159:286.0 160:53.0 161:37.0 169:37.0 170:1.0 173:146.0 174:71.0 185:125.0 186:14.0 187:195.0 188:27.0 199:93.0 200:129.0…	2.66839	2.62118	3.00043	2.66745	2.89708	2.80072	2.55145	2.62531	2.88309	2.43775	2.67394	2.65225	No
41938	272954	157	41938	85:290.0 89:587.0 90:186.0 91:323.0 99:2690.0 100:4927.0 104:21.0 106:231.0 107:1667.0 108:310.0 110:1074.0 111:235.0 113:80.0 114:11.0 118:472.0 119:290.0 120:161.0 127:399.0 129:129.0 130:1970.0 131:342.0 132:78.0 134:2706.0 136:47.0 139:183.0 140:21.0 141:972.0 143:329.0 144:1.0 146:328.0 147:69.0 152:1.0 157:2761.0 158:239.0 159:273.0 160:53.0 174:79.0 184:1523.0 185:1518.0 186:140.0 187:32.0…	2.83948	2.98363	3.15564	3.02078	2.94349	3.03423	3.09447	3.07846	3.14983	3.07188	3.17114	3.06707	No
41811	568579	197	41811	88:29.0 89:67.0 90:116.0 91:86.0 102:25.0 106:31.0 107:89.0 110:204.0 115:330.0 128:413.0 129:160.0 130:163.0 134:72.0 136:97.0 139:78.0 141:926.0 142:76.0 143:46.0 146:39.0 151:110.0 152:631.0 153:1022.0 154:368.0 155:1859.0 156:149.0 164:25.0 165:434.0 166:143.0 167:166.0 169:466.0 170:30.0 178:78.0 179:50.0 180:32.0 181:53.0 183:72.0 184:431.0 185:6.0 197:2385.0 198:383.0 212:1112.0 213:148.0 …	3.02612	2.94596	3.2927	3.08171	3.16938	3.09899	3.11561	3.10992	3.14983	3.15076	3.10517	3.18583	No
41808	572340	197	41808	85:312.0 88:364.0 90:94.0 91:482.0 98:192.0 99:239.0 100:529.0 102:14.0 104:149.0 110:38.0 113:108.0 114:43.0 115:450.0 116:42.0 127:142.0 128:1050.0 129:445.0 130:417.0 131:64.0 132:47.0 134:568.0 136:27.0 139:63.0 141:1006.0 142:127.0 144:33.0 150:29.0 151:190.0 152:1109.0 153:1523.0 154:470.0 155:3178.0 156:459.0 163:66.0 164:68.0 165:780.0 166:281.0 167:341.0 168:86.0 169:338.0 170:100.0 171:…	3.13258	3.07188	3.4079	3.21854	3.30168	3.2079	3.24625	3.26293	3.30578	3.2634	3.21405	3.31618	No
41688	397447	184	41688	85:2270.0 86:541.0 90:400.0 91:5068.0 92:3082.0 96:354.0 100:67.0 102:114.0 104:335.0 106:36.0 107:216.0 108:28.0 110:741.0 112:387.0 114:1496.0 116:312.0 119:181.0 120:877.0 121:88.0 122:28.0 124:90.0 126:279.0 134:278.0 135:111.0 137:25.0 138:69.0 140:29.0 141:79.0 142:37.0 143:206.0 153:50.0 154:31.0 155:31.0 156:30.0 157:120.0 158:89.0 161:212.0 166:43.0 167:57.0 168:124.0 169:92.0 170:392.0 …	2.63347	2.50651	2.74351	2.69636	2.734	2.72428	2.62014	2.7185	2.78247	2.70157	2.62325	2.60959	No
34059	717756	174	34059	86:1027.0 87:668.0 88:29.0 89:200.0 90:16.0 93:13.0 100:919.0 101:32.0 102:172.0 103:369.0 106:32.0 107:1.0 111:10.0 112:34.0 114:60.0 115:422.0 116:187.0 118:8.0 128:369.0 129:649.0 130:203.0 131:174.0 132:52.0 133:222.0 134:32.0 136:36.0 143:64.0 144:78.0 146:32.0 147:2375.0 148:293.0 149:150.0 152:6.0 154:155.0 157:130.0 158:44.0 160:21.0 161:14.0 169:21.0 171:26.0 172:162.0 173:119.0 174:6595…	1.90309	1.8451	1.74819	2.02119	1.99123	1.8451	3.00475	3.03822	2.99607	3.02531	3.03141	2.98811	Yes
34029	765002	202	34029	85:351.0 86:104.0 87:884.0 88:431.0 89:1828.0 90:289.0 94:7.0 95:190.0 97:76.0 98:90.0 99:383.0 100:49.0 101:4112.0 102:1094.0 103:25255.0 104:2273.0 105:1415.0 107:411.0 108:122.0 109:145.0 110:272.0 111:480.0 112:18.0 113:430.0 114:17.0 115:989.0 116:1839.0 117:4092.0 118:645.0 119:582.0 120:62.0 121:75.0 122:34.0 123:29.0 125:80.0 129:9468.0 130:1744.0 131:3372.0 132:512.0 133:4393.0 134:402.0…	3.1878	3.14145	3.10823	3.07372	3.06595	3.05994	2.52892	2.549	2.61805	2.59329	2.52634	2.49136	Yes
31821	890505	174	31821	86:601.0 100:268.0 127:29.0 128:83.0 130:35.0 137:1.0 141:10.0 142:196.0 143:29.0 144:19.0 167:56.0 174:1323.0 175:174.0 176:48.0 194:16.0 207:80.0 223:3.0 283:2.0 315:1.0 341:35.0 400:24.0 401:16.0 458:83.0	2.41497	2.25042	2.29667	2.38382	2.46687	2.21219	3.34557	3.29776	3.41397	3.09968	3.09968	2.8537	Yes
31563	856175	285	31563	95:46.0 97:232.0 99:1.0 101:56.0 103:622.0 109:28.0 110:30.0 111:15.0 116:239.0 117:322.0 118:10.0 119:5.0 123:20.0 129:358.0 131:704.0 132:120.0 133:123.0 134:4.0 136:30.0 143:307.0 144:396.0 145:56.0 147:406.0 149:121.0 152:22.0 169:27.0 182:27.0 186:762.0 187:507.0 188:94.0 196:2.0 197:27.0 198:5.0 204:10.0 205:43.0 209:13.0 217:64.0 218:7.0 221:58.0 225:81.0 232:7.0 238:1.0 245:8.0 251:2.0 25…	2.25527	2.5611	2.50515	2.77012	2.39794	2.4609	3.75587	3.76893	3.78512	3.7829	3.68744	3.73632	Yes
31556	913814	246	31556	87:2.0 88:19.0 89:1300.0 90:56.0 91:7.0 93:21.0 94:23.0 95:42.0 96:295.0 98:116.0 99:213.0 100:234.0 101:531.0 102:111.0 103:2211.0 104:276.0 105:35.0 106:63.0 107:79.0 111:31.0 112:119.0 113:26.0 114:304.0 115:184.0 116:1308.0 117:1566.0 118:184.0 119:106.0 121:35.0 122:115.0 123:113.0 124:32.0 125:26.0 126:253.0 128:489.0 129:735.0 130:200.0 131:808.0 132:513.0 133:1833.0 134:323.0 135:253.0 13…	2.19033	2.12385	2.26245	2.37291	2.10721	2.21219	4.04685	4.04399	4.08221	4.20777	3.98847	4.13751	Yes
31553	1001270	174	31553	86:380.0 89:46.0 95:24.0 100:261.0 101:1.0 102:54.0 103:298.0 112:11.0 128:26.0 129:260.0 130:74.0 131:296.0 132:7.0 134:20.0 135:59.0 142:18.0 144:8.0 146:93.0 149:49.0 153:2.0 154:71.0 157:14.0 162:2.0 163:74.0 166:41.0 169:20.0 170:13.0 172:6.0 174:2912.0 175:532.0 176:186.0 177:102.0 178:59.0 179:14.0 186:252.0 188:23.0 191:11.0 193:142.0 194:6.0 200:39.0 201:86.0 202:32.0 203:14.0 204:106.0 …	2.40483	2.30963	1.80618	2.38917	2.52634	2.40824	3.09132	2.63548	2.6149	2.7332	2.8848	2.85612	Yes
31460	498973	85	31460	85:7344.0 86:438.0 90:24.0 92:46.0 97:293.0 99:1723.0 100:95.0 109:19.0 111:170.0 112:323.0 113:1173.0 114:57.0 115:66.0 116:71.0 121:29.0 124:25.0 125:120.0 126:407.0 127:795.0 128:69.0 130:129.0 140:78.0 141:125.0 144:18.0 149:80.0 152:13.0 155:114.0 156:88.0 159:164.0 160:39.0 168:33.0 169:186.0 193:63.0 197:26.0 242:22.0 255:28.0 275:13.0 300:14.0 301:14.0 307:13.0 322:20.0 340:12.0 352:15.0 …	2.97589	2.86094	3.05538	3.1284	3.09587	3.00173	2.97955	3.06221	3.15594	3.07298	3.06333	3.00604	No
31408	424066	85	31408	85:7770.0 86:402.0 89:20.0 90:37.0 91:23.0 93:18.0 96:80.0 97:401.0 98:721.0 99:1470.0 100:163.0 101:35.0 102:25.0 105:30.0 108:20.0 109:25.0 110:22.0 111:82.0 112:424.0 113:525.0 114:52.0 118:10.0 119:25.0 122:20.0 125:80.0 126:298.0 127:373.0 128:62.0 132:23.0 136:27.0 137:32.0 139:29.0 140:225.0 141:156.0 142:49.0 143:18.0 144:17.0 146:16.0 151:15.0 154:58.0 155:132.0 156:22.0 157:21.0 158:29.…	3.11261	3.03981	3.20978	3.17348	3.12254	3.12156	3.20548	3.1529	3.22376	3.27161	3.21299	3.21032	No
31359	457416	85	31359	85:11849.0 86:655.0 88:52.0 89:28.0 93:38.0 96:103.0 97:434.0 98:390.0 99:2360.0 100:142.0 102:35.0 106:25.0 107:26.0 111:111.0 112:136.0 113:1106.0 114:97.0 119:28.0 120:27.0 122:15.0 123:25.0 124:126.0 125:346.0 127:778.0 128:67.0 129:145.0 138:32.0 139:73.0 140:166.0 141:429.0 142:7.0 143:17.0 144:49.0 149:42.0 154:22.0 155:88.0 164:16.0 166:14.0 168:94.0 169:377.0 175:54.0 182:86.0 183:210.0 …	3.1176	3.07225	3.20575	3.23704	3.18667	3.17782	3.17026	3.12418	3.2222	3.16761	3.23426	3.15442	No
31267	553709	105	31267	87:70.0 89:52.0 97:107.0 105:11950.0 106:783.0 116:58.0 125:134.0 126:70.0 130:27.0 151:104.0 152:245.0 153:72.0 154:69.0 155:38.0 172:8.0 176:28.0 179:6.0 181:492.0 182:3123.0 183:375.0 187:23.0 188:36.0 200:20.0 227:25.0 247:12.0 258:22.0 259:17.0 267:32.0 289:31.0 338:24.0 366:21.0 371:25.0 399:18.0 418:14.0 427:23.0 429:19.0 431:28.0 446:27.0 470:7.0	3.86906	3.62521	3.13577	2.82151	3.76012	3.84689	2.64048	2.57519	2.83123	2.79029	2.85914	2.75358	Yes
31224	508782	299	31224	86:729.0 87:92.0 89:1249.0 90:182.0 91:121.0 97:67.0 98:105.0 100:7105.0 101:480.0 102:3768.0 103:711.0 104:146.0 105:176.0 107:77.0 109:62.0 114:481.0 115:7156.0 116:4509.0 117:863.0 118:169.0 119:249.0 120:19.0 121:216.0 123:73.0 131:88.0 133:2429.0 134:286.0 135:620.0 136:34.0 137:233.0 140:21.0 147:1426.0 149:154.0 151:84.0 153:64.0 163:66.0 167:422.0 177:45.0 181:352.0 182:61.0 189:68.0 190:…	3.51148	3.96076	3.80393	3.83715	3.80161	3.89459	2.3784	2.38021	2.14613	2.48996	2.17609	2.38739	Yes
31223	525092	188	31223	86:1014.0 87:116.0 88:90.0 89:68.0 90:17.0 91:63.0 92:40.0 94:26.0 98:37.0 99:240.0 100:6173.0 101:708.0 102:301.0 103:213.0 104:146.0 105:183.0 106:48.0 110:49.0 113:142.0 114:1274.0 117:377.0 118:68.0 119:29.0 120:26.0 121:58.0 122:28.0 123:14.0 126:44.0 127:49.0 128:31.0 129:49.0 130:843.0 131:338.0 133:665.0 134:59.0 135:121.0 136:23.0 137:78.0 140:230.0 141:34.0 142:206.0 144:249.0 145:134.0…	3.92278	3.85473	3.91355	3.90266	4.05162	3.97123	4.00834	3.96979	4.0944	4.13316	4.04277	4.08102	No
23635	308124	85	23635	85:3194.0 86:147.0 88:2.0 97:99.0 98:466.0 99:477.0 100:98.0 107:107.0 110:315.0 112:230.0 113:259.0 116:49.0 126:250.0 127:493.0 130:213.0 131:55.0 134:177.0 140:29.0 141:28.0 146:11.0 170:104.0 184:40.0 228:35.0 450:8.0	3.0162	3.03302	3.13226	3.15957	2.9489	3.08743	3.14582	3.06145	3.23401	3.07628	3.17754	3.18893	No
21885	837239	85	21885	85:1646.0 86:20.0 91:47.0 92:25.0 96:36.0 97:51.0 98:31.0 99:608.0 110:31.0 111:122.0 112:88.0 113:380.0 114:54.0 125:19.0 127:233.0 128:14.0 129:139.0 139:10.0 140:14.0 141:141.0 142:7.0 144:26.0 149:52.0 152:35.0 153:11.0 154:36.0 155:110.0 167:3.0 169:58.0 176:10.0 183:31.0 185:19.0 193:15.0 198:18.0 202:28.0 206:6.0 229:11.0 230:9.0 239:130.0 240:23.0 244:21.0 249:22.0 255:3.0 266:7.0 274:5.0…	2.90255	2.88874	2.993	2.97035	3.00432	2.90634	3.02366	2.98498	3.19312	3.1345	3.09621	3.03743	No
21811	692104	204	21811	85:148.0 87:210.0 88:79.0 94:5.0 95:37.0 97:54.0 98:3.0 99:48.0 100:182.0 101:416.0 103:188.0 111:48.0 114:15.0 115:116.0 116:606.0 117:268.0 129:524.0 130:128.0 132:51.0 133:42.0 143:154.0 144:16.0 147:263.0 154:7.0 157:69.0 160:28.0 171:39.0 172:6.0 174:80.0 185:137.0 188:64.0 189:65.0 191:22.0 204:1998.0 205:326.0 206:144.0 211:212.0 217:19.0 221:9.0 228:48.0 229:316.0 230:11.0 231:5.0 243:25.…	2.34242	2.24797	2.70415	2.47422	2.18469	2.33041	2.8893	3.03019	2.74974	2.78888	2.72916	2.72673	Yes
21682	646148	149	21682	85:12.0 86:11.0 87:32.0 93:115.0 94:3.0 98:1.0 102:28.0 104:244.0 105:83.0 111:18.0 120:8.0 121:113.0 122:12.0 123:53.0 124:2.0 126:2.0 130:3.0 132:53.0 134:9.0 144:11.0 145:4.0 149:2804.0 150:202.0 153:5.0 155:7.0 160:22.0 164:1.0 167:87.0 168:3.0 174:14.0 182:8.0 183:5.0 184:11.0 185:5.0 187:11.0 188:12.0 190:2.0 192:4.0 199:17.0 200:1.0 204:23.0 205:37.0 206:10.0 209:12.0 218:5.0 223:112.0 224…	3.34242	3.26245	3.65137	3.44311	3.60217	3.4283	3.54108	3.50691	3.65792	3.36736	3.43457	3.42341	No
21666	822947	85	21666	85:2247.0 86:136.0 87:287.0 95:59.0 97:154.0 98:70.0 99:861.0 100:7.0 101:11.0 109:12.0 111:259.0 112:150.0 113:531.0 114:10.0 117:75.0 125:103.0 127:352.0 128:26.0 129:62.0 130:12.0 137:1.0 141:156.0 143:71.0 154:1.0 155:159.0 169:60.0 183:12.0 197:4.0 207:20.0 209:4.0 229:2.0 326:3.0 375:5.0	3.0013	2.70415	3.00217	3.00647	2.95569	2.99034	2.97405	3.02653	3.13735	3.06145	3.04258	2.99607	No
21665	681364	85	21665	85:2619.0 86:142.0 97:104.0 98:33.0 99:979.0 100:26.0 111:153.0 112:96.0 113:602.0 114:8.0 125:32.0 126:99.0 127:297.0 141:157.0 154:5.0 155:97.0 159:2.0 169:56.0 173:10.0 182:1.0 183:10.0 197:14.0 199:2.0 210:2.0 211:3.0 321:14.0 333:22.0 345:2.0 348:2.0 375:14.0 405:1.0 437:10.0 446:10.0 465:19.0 485:5.0	3.26881	3.20602	3.34986	3.37894	3.28285	3.27692	3.32838	3.37218	3.40892	3.40295	3.4178	3.38792	No
21664	664232	85	21664	85:3276.0 86:209.0 87:44.0 91:12.0 97:131.0 98:45.0 99:1093.0 100:72.0 107:12.0 110:34.0 111:250.0 112:160.0 113:659.0 114:7.0 117:15.0 125:91.0 126:70.0 127:627.0 128:2.0 131:37.0 139:7.0 141:161.0 142:9.0 147:217.0 154:14.0 155:162.0 162:12.0 169:77.0 183:26.0 204:15.0 260:4.0 283:6.0 290:16.0 310:4.0 312:4.0 324:1.0 333:8.0 363:14.0 381:25.0 385:4.0 403:22.0 404:15.0 410:2.0 411:14.0 417:13.0 …	3.26435	3.29579	3.37014	3.44747	3.33041	3.26834	3.41027	3.44762	3.44576	3.43425	3.45225	3.40037	No
18520	615620	174	18520	86:161.0 158:136.0 174:443.0	2.45637	2.40824	2.31597	2.48714	2.50651	2.43136	2.79796	2.73078	2.73878	2.63448	2.70586	2.70927	No
18485	991205	169	18485	85:73.0 86:63.0 87:39.0 88:24.0 95:43.0 97:69.0 99:220.0 100:58.0 101:117.0 102:52.0 105:47.0 110:44.0 111:43.0 113:166.0 115:123.0 116:36.0 119:78.0 120:30.0 124:47.0 125:63.0 129:356.0 131:108.0 133:393.0 137:45.0 138:40.0 140:70.0 141:51.0 142:94.0 143:164.0 147:782.0 149:93.0 153:54.0 154:29.0 157:36.0 160:27.0 162:17.0 163:47.0 165:20.0 167:51.0 168:69.0 169:2017.0 170:274.0 171:209.0 172:40…	3.96656	3.8488	3.77357	3.83014	3.82027	3.86088	3.75785	3.77041	3.82705	3.94022	3.81305	3.89042	No
18402	578286	89	18402	85:171.0 86:364.0 87:77.0 88:55.0 89:8849.0 90:668.0 91:307.0 96:21.0 97:21.0 98:164.0 99:105.0 100:463.0 101:751.0 102:36.0 103:1915.0 104:59.0 105:555.0 110:18.0 111:30.0 112:212.0 113:104.0 114:423.0 115:287.0 116:197.0 117:1046.0 118:65.0 119:28.0 125:1.0 126:417.0 127:84.0 128:2074.0 129:1001.0 130:167.0 131:631.0 132:159.0 133:1641.0 134:174.0 135:79.0 138:12.0 139:28.0 140:225.0 141:32.0 1…	3.62284	3.31492	3.39023	3.23477	3.405	3.42959	3.01115	2.81757	2.82282	2.88423	2.72181	2.99957	Yes
18266	426098	269	18266	85:126.0 86:374.0 89:37.0 92:26.0 97:100.0 98:458.0 99:78.0 100:691.0 101:14.0 102:44.0 111:54.0 112:204.0 113:184.0 114:137.0 115:32.0 120:809.0 122:11.0 124:45.0 125:1.0 126:109.0 127:41.0 131:81.0 134:72.0 138:2.0 140:54.0 141:16.0 142:70.0 143:39.0 147:268.0 148:13.0 153:84.0 154:489.0 155:209.0 156:54.0 157:16.0 158:74.0 163:6.0 167:24.0 168:13.0 170:75.0 171:12.0 174:26.0 179:8.0 180:16.0 1…	2.27184	2.42488	2.83187	2.57403	1.85126	2.37658	1.98227	1.85126	1.98677	1.78533	1.83251	1.94939	Yes
18225	476014	179	18225	85:113.0 86:3.0 87:48.0 89:230.0 90:102.0 91:223.0 92:8.0 93:5.0 94:9.0 95:8.0 96:47.0 97:12.0 98:42.0 100:222.0 102:6.0 104:67.0 105:98.0 106:235.0 107:84.0 108:1.0 109:4.0 110:365.0 111:54.0 112:45.0 113:41.0 114:46.0 115:154.0 117:9.0 118:4.0 119:181.0 120:3.0 121:21.0 123:101.0 125:18.0 126:2.0 127:3.0 128:124.0 130:247.0 133:50.0 134:73.0 135:95.0 136:15.0 137:43.0 138:13.0 139:10.0 141:43.0…	2.6902	2.66181	2.75128	2.80889	2.77159	2.64738	2.74507	2.76716	2.77379	2.7332	2.77232	2.69461	No
18192	1035050	204	18192	85:20.0 86:41.0 87:23.0 89:45.0 90:17.0 96:70.0 99:75.0 101:253.0 102:334.0 103:1223.0 104:99.0 105:162.0 109:27.0 111:48.0 113:39.0 114:11.0 115:91.0 116:60.0 117:332.0 118:75.0 121:61.0 122:19.0 124:21.0 127:186.0 128:26.0 129:970.0 130:118.0 131:447.0 133:708.0 134:16.0 135:194.0 141:98.0 142:5.0 143:635.0 144:74.0 145:142.0 147:4006.0 148:613.0 149:487.0 150:27.0 151:68.0 153:3.0 155:85.0 157…	3.1116	3.10857	3.03703	3.10003	2.99957	3.00475	2.69197	2.65418	2.74351	2.71767	2.71181	2.60531	No
17651	535097	275	17651	85:176.0 86:1.0 87:422.0 88:31.0 94:38.0 96:264.0 98:19.0 99:27.0 100:40.0 102:802.0 103:342.0 106:7.0 107:3.0 109:173.0 110:175.0 111:13.0 114:2.0 115:99.0 119:322.0 123:97.0 124:37.0 126:1.0 127:172.0 129:797.0 130:342.0 133:480.0 134:191.0 144:9.0 145:27.0 152:1.0 157:32.0 159:29.0 161:82.0 162:33.0 163:62.0 171:1.0 175:124.0 176:27.0 177:181.0 178:14.0 179:153.0 182:4.0 183:26.0 184:27.0 189:…	2.71767	2.76418	2.75511	2.80482	2.72509	2.72099	2.79518	2.7767	2.80686	2.83442	2.74741	2.75128	No
17068	265535	267	17068	88:160.0 90:21.0 91:50.0 93:208.0 94:26.0 96:136.0 97:614.0 98:540.0 99:75.0 100:107.0 103:81.0 104:65.0 105:43.0 106:34.0 107:295.0 108:87.0 109:40.0 112:30.0 114:30.0 116:484.0 117:40.0 118:113.0 119:48.0 121:2.0 123:25.0 124:31.0 125:95.0 126:104.0 130:309.0 131:506.0 134:807.0 135:20.0 136:6.0 138:14.0 139:14.0 140:18.0 141:4.0 142:21.0 144:44.0 145:133.0 146:538.0 147:1296.0 148:333.0 150:4.…	2.5092	2.93651	3.04179	2.85612	2.30103	2.80072	2.9196	3.01912	2.98543	2.80618	3.01828	2.99913	No
16923	706959	174	16923	86:800.0 87:377.0 88:36.0 90:12.0 93:43.0 95:64.0 100:411.0 102:20.0 105:17.0 110:133.0 117:102.0 118:10.0 121:372.0 122:85.0 130:153.0 134:132.0 138:35.0 143:40.0 145:57.0 148:7.0 158:52.0 161:23.0 162:23.0 166:8.0 168:40.0 172:7.0 174:2343.0 175:416.0 176:227.0 179:81.0 184:92.0 193:21.0 199:30.0 209:2.0 211:123.0 212:49.0 214:20.0 217:11.0 218:40.0 224:7.0 231:7.0 237:5.0 245:1.0 246:9.0 248:2…	2.53403	2.54158	2.41664	2.66087	2.55991	2.58771	3.19368	3.21827	3.23121	3.23274	3.25744	3.22789	Yes
16757	329669	277	16757	87:270.0 90:15.0 92:156.0 94:19.0 95:977.0 96:49.0 99:101.0 100:178.0 101:1067.0 102:115.0 103:283.0 107:251.0 108:276.0 109:239.0 111:2075.0 114:77.0 116:1688.0 117:3004.0 118:349.0 123:254.0 124:38.0 126:140.0 127:413.0 128:4.0 130:91.0 134:412.0 136:170.0 140:45.0 141:23.0 144:31.0 150:9.0 151:4.0 157:387.0 162:34.0 167:38.0 170:207.0 175:3.0 176:1.0 184:443.0 185:39.0 186:74.0 187:130.0 188:1…	2.76042	2.74819	2.76418	2.75967	2.63448	2.80618	2.75587	2.62839	2.89376	2.73799	2.89376	2.81889	No
16591	427012	227	16591	96:14.0 97:79.0 98:28.0 100:44.0 106:36.0 107:99.0 110:930.0 123:49.0 127:175.0 146:23.0 154:41.0 155:46.0 177:31.0 178:54.0 199:25.0 207:2611.0 208:179.0 215:65.0 227:2644.0 230:1.0 240:7.0 248:10.0 251:1.0 278:19.0 300:9.0 310:16.0 311:8.0 340:4.0 343:36.0 353:1.0 362:19.0 377:12.0 381:3.0 391:8.0 410:6.0 412:1.0 423:1.0 448:12.0 451:7.0 455:1.0 475:6.0 493:3.0 496:18.0	2.54531	2.45025	2.54531	2.48714	2.57171	2.54777	2.51587	2.60314	2.60746	2.60206	2.62839	2.55145	No
13146	761091	357	13146	85:395.0 87:316.0 88:67.0 89:573.0 90:39.0 95:114.0 99:265.0 101:5820.0 102:707.0 103:9703.0 104:1076.0 105:383.0 106:76.0 107:199.0 110:25.0 111:135.0 113:760.0 114:141.0 115:983.0 116:1082.0 117:1299.0 118:200.0 119:309.0 121:149.0 122:80.0 123:297.0 124:42.0 125:59.0 127:19.0 128:131.0 129:4712.0 130:546.0 131:2802.0 132:321.0 133:2584.0 134:358.0 135:518.0 136:48.0 137:200.0 139:76.0 140:68.0…	2.5172	2.77743	2.52244	2.74974	2.68034	2.47276	2.73878	2.72673	2.22789	2.84011	2.70586	2.7839	No
12768	406958	227	12768	85:46.0 86:81.0 88:50.0 89:59.0 90:27.0 91:209.0 93:20.0 95:54.0 96:131.0 98:18.0 101:52.0 103:44.0 107:41.0 108:3.0 109:375.0 110:152.0 116:18.0 118:72.0 119:294.0 130:85.0 131:141.0 132:11.0 136:229.0 137:3.0 147:46.0 149:208.0 151:13.0 153:15.0 164:6.0 172:6.0 173:12.0 174:8.0 179:430.0 180:34.0 183:30.0 184:9.0 185:12.0 187:7.0 192:38.0 193:240.0 195:6.0 196:16.0 197:1.0 198:15.0 199:91.0 205…	2.49136	2.44091	2.54531	2.51188	2.39794	2.54407	2.55388	2.47857	2.63144	2.5977	2.66464	2.49136	No
9489	688397	156	9489	85:196.0 86:171.0 89:166.0 94:15.0 96:127.0 97:116.0 99:143.0 100:117.0 110:27.0 112:72.0 113:59.0 114:9.0 116:168.0 117:116.0 124:22.0 125:21.0 126:15.0 130:25.0 139:28.0 140:281.0 142:31.0 149:35.0 150:14.0 152:52.0 154:15.0 156:5114.0 157:778.0 158:778.0 159:48.0 160:40.0 164:1.0 169:59.0 173:9.0 178:9.0 191:49.0 197:13.0 205:83.0 216:54.0 217:458.0 218:61.0 219:49.0 222:39.0 230:33.0 231:60.0…	2.83315	2.48144	3.92412	3.34005	2.47129	2.38917	3.92752	3.74858	2.84634	2.97313	2.87967	2.73878	No
9320	705438	91	9320	89:492.0 90:280.0 91:6528.0 92:625.0 93:280.0 94:34.0 98:1.0 100:89.0 101:56.0 102:76.0 103:787.0 104:108.0 105:959.0 106:177.0 107:2255.0 108:939.0 109:116.0 110:19.0 111:52.0 112:10.0 113:2.0 114:27.0 115:268.0 116:19.0 117:539.0 118:51.0 119:2585.0 120:263.0 121:325.0 122:15.0 126:36.0 127:179.0 128:19.0 129:48.0 132:4.0 133:458.0 134:3157.0 135:2262.0 136:217.0 140:15.0 143:150.0 144:27.0 147…	3.07809	2.45179	2.50106	2.46389	2.59879	3.10653	2.74507	2.68842	2.75358	2.5682	2.56585	2.58433	No
7718	553406	99	7718	85:1667.0 86:458.0 87:63.0 88:139.0 95:187.0 96:242.0 97:859.0 98:425.0 99:5474.0 100:292.0 101:326.0 102:124.0 109:220.0 110:112.0 111:349.0 113:1308.0 114:55.0 117:236.0 119:6.0 125:149.0 126:832.0 127:675.0 128:177.0 130:621.0 142:29.0 143:7.0 144:600.0 145:60.0 146:6.0 153:38.0 154:295.0 155:111.0 156:377.0 157:88.0 158:633.0 159:9.0 160:120.0 161:23.0 163:1.0 169:35.0 170:115.0 171:149.0 172…	3.96028	3.75143	2.9345	2.95999	2.97174	2.68215	2.32838	2.26717	2.41996	2.38561	2.32428	2.43616	Yes
7458	395250	160	7458	85:293.0 86:845.0 87:1678.0 88:482.0 89:76.0 90:29.0 92:97.0 94:21.0 96:113.0 99:321.0 101:523.0 102:1026.0 103:1203.0 104:49.0 105:417.0 108:126.0 110:107.0 113:36.0 115:522.0 116:575.0 117:2145.0 118:720.0 119:1055.0 120:129.0 121:91.0 124:6.0 129:66.0 130:178.0 131:3263.0 132:2210.0 133:2244.0 134:466.0 135:222.0 138:75.0 142:20.0 143:7.0 144:152.0 145:82.0 146:1527.0 147:12354.0 148:2010.0 14…	2.78462	2.91908	3.03743	3.07115	2.94841	3.16967	2.80618	2.88252	2.98137	2.98408	3.06521	3.03222	No
6802	503643	99	6802	85:60.0 86:424.0 87:94.0 89:83.0 91:1336.0 92:129.0 93:43.0 97:20.0 98:170.0 99:28828.0 100:2079.0 101:214.0 102:351.0 103:2616.0 104:252.0 105:1.0 107:28.0 112:69.0 114:71.0 115:10.0 116:315.0 118:291.0 119:212.0 120:3747.0 121:229.0 128:19.0 130:1086.0 131:134.0 132:47.0 143:88.0 144:106.0 145:155.0 146:1457.0 147:258.0 152:115.0 155:299.0 156:187.0 158:60.0 160:29.0 168:2.0 171:81.0 173:255.0 …	3.35449	3.05881	3.37731	3.58467	3.33203	3.34537	2.55145	2.61909	2.63649	2.60531	2.63347	2.56229	Yes
6330	369952	191	6330	85:539.0 86:180.0 87:239.0 88:125.0 89:32.0 91:63.0 92:44.0 95:42.0 97:130.0 98:351.0 100:503.0 101:230.0 102:320.0 103:769.0 104:67.0 105:96.0 106:12.0 107:24.0 108:14.0 109:22.0 110:229.0 111:426.0 112:28.0 113:9.0 114:309.0 115:204.0 116:292.0 117:335.0 118:48.0 119:84.0 122:10.0 123:2.0 124:16.0 125:86.0 126:82.0 127:5.0 128:338.0 129:52.0 130:295.0 131:398.0 132:38.0 133:353.0 134:194.0 135:…	3.21958	3.12287	3.19756	3.18127	3.14551	3.22479	3.22686	3.19811	3.31091	3.2222	3.27669	3.22763	No
5990	301233	188	5990	87:330.0 88:48.0 96:22.0 98:266.0 99:67.0 100:687.0 101:200.0 102:119.0 103:20.0 108:23.0 110:168.0 112:37.0 113:88.0 114:682.0 115:365.0 116:97.0 117:318.0 118:13.0 127:10.0 128:104.0 129:168.0 130:82.0 131:428.0 132:142.0 133:149.0 134:1.0 143:137.0 144:29.0 146:34.0 147:9109.0 148:1914.0 149:731.0 150:46.0 153:155.0 172:1140.0 173:172.0 174:161.0 177:69.0 184:11.0 187:8.0 188:1845.0 189:253.0 …	2.7767	2.71012	2.83059	2.81358	2.76492	2.56467	3.32325	3.4221	3.21775	3.27231	2.92737	3.06744	Yes
5576	300553	197	5576	86:228.0 88:26.0 89:24.0 90:18.0 92:14.0 95:24.0 99:190.0 100:170.0 101:3.0 102:72.0 104:50.0 105:3.0 106:23.0 107:235.0 108:61.0 109:33.0 110:40.0 111:12.0 117:10.0 127:131.0 129:543.0 131:90.0 134:70.0 136:37.0 143:1.0 147:248.0 148:35.0 149:378.0 153:1076.0 154:277.0 155:15.0 167:12.0 171:111.0 172:12.0 177:1018.0 178:26.0 183:8.0 184:42.0 197:1307.0 198:186.0 199:65.0 201:33.0 251:108.0 259:2…	4.17452	4.05146	4.1692	4.17029	4.16513	4.16527	4.26164	4.24027	4.39291	4.28341	4.39429	4.27866	No
5346	494094	85	5346	85:7160.0 86:479.0 89:69.0 97:155.0 98:302.0 99:2409.0 100:404.0 105:183.0 109:25.0 110:308.0 111:491.0 112:302.0 113:1202.0 124:17.0 125:204.0 126:263.0 127:329.0 136:24.0 139:55.0 140:68.0 141:172.0 154:89.0 155:512.0 156:158.0 158:15.0 168:46.0 169:350.0 170:38.0 184:23.0 203:23.0 369:14.0 372:21.0 379:13.0 396:13.0 398:16.0 418:18.0 426:18.0 428:18.0 430:15.0 455:13.0 460:13.0 466:20.0	3.62511	3.54728	3.67679	3.729	3.65839	3.61077	3.66474	3.66689	3.74749	3.73191	3.76163	3.62449	No
5288	793354	173	5288	85:1051.0 86:488.0 87:40.0 88:146.0 89:66.0 93:14.0 99:79.0 100:85.0 101:285.0 102:399.0 103:791.0 104:33.0 110:2.0 111:73.0 112:126.0 113:249.0 114:83.0 115:76.0 116:668.0 117:432.0 118:14.0 121:15.0 125:61.0 127:2.0 128:30.0 129:48.0 130:442.0 131:278.0 132:1355.0 133:5.0 140:128.0 141:87.0 142:62.0 143:13.0 144:241.0 145:44.0 146:35.0 156:110.0 157:114.0 158:126.0 159:65.0 160:2118.0 161:177.0…	2.60206	2.20952	2.31806	2.09691	2.56703	2.58659	1.86923	1.74036	1.79934	1.6902	1.77815	1.68124	Yes
5263	674220	187	5263	87:257.0 88:14.0 89:1279.0 90:62.0 91:90.0 95:54.0 97:27.0 98:99.0 100:425.0 101:347.0 103:1052.0 104:48.0 105:64.0 106:126.0 111:16.0 114:295.0 115:37.0 116:172.0 117:1670.0 118:121.0 119:148.0 127:24.0 128:54.0 129:628.0 130:179.0 131:1042.0 132:232.0 133:1185.0 134:190.0 135:69.0 138:80.0 142:214.0 143:240.0 145:308.0 146:51.0 147:3284.0 148:473.0 149:309.0 150:46.0 151:24.0 157:79.0 158:54.0 …	1.51851	1.81954	1.85733	2.06819	1.86332	1.74036	2.24304	2.69373	2.58883	2.56348	2.62941	2.62118	Yes
5121	424376	100	5121	85:277.0 86:195.0 96:1.0 98:98.0 99:163.0 100:2882.0 101:551.0 102:193.0 104:20.0 110:149.0 111:77.0 112:36.0 113:32.0 114:315.0 115:250.0 116:166.0 117:517.0 118:36.0 119:25.0 126:6.0 127:61.0 128:135.0 130:31.0 132:43.0 134:1.0 140:16.0 141:23.0 142:15.0 144:80.0 147:171.0 153:9.0 158:46.0 159:1.0 171:73.0 174:60.0 184:50.0 188:9.0 199:42.0 200:9.0 208:4.0 213:8.0 215:1.0 216:2.0 226:9.0 228:71…	2.78604	2.54654	3.70944	3.31869	2.48714	2.46538	3.3668	3.29885	2.58546	2.76118	2.53148	2.53656	No
4986	525275	156	4986	85:21.0 93:80.0 100:249.0 102:64.0 104:58.0 110:89.0 113:184.0 114:58.0 115:110.0 116:388.0 117:10.0 121:90.0 122:7.0 128:102.0 130:161.0 140:131.0 141:306.0 142:84.0 143:9.0 144:63.0 147:243.0 148:16.0 149:785.0 150:37.0 153:2.0 156:1855.0 157:940.0 158:150.0 159:24.0 167:3.0 169:18.0 170:7.0 172:3.0 176:18.0 177:54.0 185:404.0 186:4.0 197:7.0 215:41.0 229:18.0 230:34.0 258:1.0 260:1.0 288:9.0 3…	3.54382	4.5913	4.67088	4.22233	3.06707	2.91275	4.51432	4.36515	3.50759	3.69697	3.4682	3.47553	No
4985	743669	174	4985	85:177.0 86:118.0 88:70.0 89:76.0 91:40.0 92:13.0 94:10.0 95:81.0 96:86.0 97:265.0 98:111.0 99:112.0 100:118.0 101:91.0 102:188.0 103:1373.0 104:126.0 106:16.0 109:56.0 110:33.0 111:82.0 112:23.0 114:102.0 116:388.0 117:612.0 118:25.0 123:35.0 124:44.0 125:60.0 128:27.0 129:325.0 130:340.0 131:22.0 132:144.0 133:70.0 138:5.0 139:13.0 144:534.0 145:78.0 146:186.0 147:84.0 148:39.0 150:7.0 152:5.0 …	3.31091	2.66839	2.71517	2.8893	3.03981	3.0976	2.14613	2.11059	2.00432	1.72428	2.10721	1.69897	Yes
4983	422308	373	4983	87:44.0 88:2.0 89:137.0 90:13.0 101:61.0 102:157.0 103:528.0 104:27.0 105:43.0 106:32.0 107:49.0 111:3.0 113:7.0 115:102.0 116:51.0 117:195.0 118:15.0 119:38.0 120:12.0 121:56.0 122:1.0 123:3.0 129:42.0 130:107.0 131:175.0 132:55.0 133:508.0 134:125.0 135:192.0 136:20.0 137:18.0 147:1087.0 148:431.0 149:149.0 151:30.0 163:86.0 164:12.0 165:69.0 167:25.0 168:8.0 175:12.0 177:25.0 179:36.0 181:87.0…	2.79657	2.57054	2.75282	2.95231	2.86451	2.87564	2.69285	2.73957	2.63043	2.44248	2.48855	2.48996	No
4956	735582	174	4956	85:191.0 86:295.0 87:56.0 88:111.0 89:296.0 90:67.0 97:152.0 98:376.0 99:426.0 100:323.0 101:371.0 102:175.0 103:4100.0 104:439.0 105:97.0 107:6.0 110:7.0 111:147.0 112:20.0 113:383.0 114:227.0 115:98.0 116:1250.0 117:579.0 118:108.0 120:6.0 128:74.0 129:343.0 130:265.0 131:19.0 133:178.0 139:17.0 142:78.0 143:8.0 144:786.0 145:102.0 146:949.0 147:824.0 148:47.0 149:33.0 154:13.0 155:3.0 157:191.…	2.51322	2.38917	2.5832	2.5302	2.78319	2.69723	2.21748	2.26245	2.17319	2.25768	2.0607	2.15229	Yes
4938	827214	202	4938	85:373.0 86:474.0 87:124.0 88:402.0 89:16.0 90:6.0 95:6.0 96:29.0 97:452.0 98:252.0 99:233.0 100:334.0 101:540.0 102:229.0 103:3582.0 104:364.0 105:124.0 109:3.0 111:49.0 112:254.0 113:89.0 114:253.0 115:91.0 116:1190.0 124:42.0 125:128.0 127:617.0 128:199.0 129:8.0 130:630.0 132:166.0 133:157.0 134:15.0 140:9.0 141:41.0 144:1703.0 145:118.0 146:262.0 149:95.0 156:78.0 158:95.0 160:334.0 161:30.0…	3.56074	3.30707	3.50174	3.26411	3.64306	3.59284	2.23045	2.22011	2.02531	1.89209	1.97313	1.59106	Yes
4937	1200184	316	4937	89:95.0 91:1800.0 92:127.0 93:50.0 94:30.0 95:36.0 96:80.0 104:66.0 105:703.0 107:387.0 115:636.0 116:220.0 117:607.0 118:39.0 119:684.0 120:23.0 121:125.0 126:1.0 127:136.0 128:394.0 129:418.0 130:20.0 131:538.0 132:122.0 133:83.0 135:185.0 141:113.0 142:99.0 143:218.0 144:33.0 145:72.0 147:829.0 157:73.0 159:296.0 160:15.0 161:116.0 163:139.0 165:27.0 169:4.0 173:26.0 175:551.0 176:43.0 178:46.…	2.95904	2.85612	2.38561	2.98046	2.95761	2.97681	2.65321	2.86982	3.04218	3.05843	3.03262	2.97864	No
4930	352780	127	4930	86:43.0 90:52.0 92:84.0 93:4.0 95:15.0 96:525.0 97:526.0 98:122.0 99:4636.0 100:234.0 106:42.0 110:60.0 111:2.0 114:33.0 120:3.0 123:4.0 126:422.0 127:13006.0 128:941.0 131:5.0 133:2.0 134:171.0 137:4.0 139:29.0 140:193.0 149:41.0 151:3.0 153:75.0 167:94.0 170:17.0 177:13.0 181:73.0 193:11.0 195:28.0 207:6.0 211:97.0 227:8.0 276:2.0 285:44.0 299:364.0 300:75.0 301:42.0 312:8.0 314:45.0 316:14.0 3…	4.5252	4.44116	4.51874	4.48027	4.54715	4.55478	4.53514	4.54142	4.6374	4.58644	4.62136	4.55502	No
4929	624368	156	4929	86:69.0 96:28.0 98:38.0 99:51.0 100:190.0 111:2.0 112:34.0 113:33.0 114:14.0 117:92.0 129:39.0 130:116.0 140:132.0 141:157.0 142:16.0 146:61.0 147:35.0 148:17.0 156:4187.0 157:562.0 158:187.0 161:1.0 168:46.0 172:18.0 184:35.0 196:7.0 217:39.0 222:3.0 229:3.0 311:5.0 326:26.0 361:5.0 376:13.0 402:11.0 404:1.0 412:5.0 457:15.0	2.83885	2.5611	3.80516	3.30298	2.55145	2.55509	3.77481	3.58524	2.86688	3.04454	2.81425	2.85552	No
4928	454290	160	4928	85:327.0 86:212.0 87:140.0 88:400.0 89:156.0 98:21.0 99:90.0 100:214.0 101:424.0 102:1575.0 103:2593.0 104:245.0 105:6.0 113:75.0 114:81.0 116:851.0 117:520.0 118:31.0 124:34.0 127:39.0 128:106.0 130:174.0 132:2990.0 133:574.0 135:25.0 141:5.0 144:5603.0 145:617.0 146:317.0 147:357.0 149:194.0 159:328.0 160:7315.0 161:860.0 162:324.0 165:12.0 172:17.0 174:27.0 176:3.0 177:155.0 178:9.0 184:17.0 1…	3.69854	3.53517	3.86741	3.8493	3.79127	3.84677	2.46389	2.83948	2.26245	2.04532	2.07918	1.86923	Yes
4925	544220	171	4925	85:59.0 86:497.0 87:137.0 88:24.0 96:37.0 97:97.0 98:102.0 100:781.0 101:297.0 103:39.0 106:22.0 109:16.0 113:33.0 114:61.0 116:520.0 117:643.0 118:69.0 119:18.0 124:6.0 127:271.0 128:101.0 129:337.0 130:78.0 131:391.0 133:430.0 134:127.0 139:2.0 141:217.0 142:85.0 143:2406.0 144:788.0 145:118.0 146:42.0 147:1655.0 148:222.0 150:24.0 155:117.0 156:48.0 157:16.0 169:182.0 170:33.0 171:12976.0 172:…	3.54183	3.42862	3.87846	3.83474	3.56372	3.75043	1.6721	1.8451	1.77085	1.92942	1.57978	1.74819	Yes
4922	754770	243	4922	85:1565.0 86:2364.0 87:778.0 88:1723.0 89:926.0 90:129.0 91:118.0 92:24.0 93:95.0 94:33.0 95:861.0 96:762.0 97:14230.0 98:5301.0 99:931.0 100:1779.0 101:1814.0 102:1124.0 103:4478.0 104:643.0 105:213.0 107:164.0 108:55.0 109:562.0 110:56.0 111:2023.0 112:528.0 113:316.0 114:1143.0 115:346.0 116:2887.0 117:4541.0 118:685.0 119:277.0 123:182.0 124:103.0 125:2495.0 126:409.0 127:200.0 128:801.0 129:…	4.08558	3.68744	3.97868	3.95875	4.01674	4.01494	2.4624	2.62839	2.13988	2.0086	1.79239	1.89209	Yes
4766	618681	204	4766	86:89.0 87:265.0 88:82.0 89:180.0 90:24.0 99:138.0 101:1141.0 102:184.0 103:2236.0 104:190.0 105:196.0 106:46.0 110:125.0 111:11.0 113:10.0 114:278.0 115:48.0 116:1300.0 117:622.0 118:121.0 119:45.0 120:38.0 122:5.0 123:60.0 129:1356.0 130:376.0 131:909.0 132:152.0 133:1343.0 134:137.0 135:177.0 140:21.0 141:163.0 142:6.0 143:664.0 144:232.0 145:182.0 146:238.0 147:4591.0 148:988.0 149:570.0 150:…	2.97174	2.94498	2.90849	2.989	2.98543	2.99476	2.84011	2.91908	2.79796	2.74429	2.60314	2.67852	No
4747	693475	447	4747	85:55.0 86:121.0 88:7.0 90:13.0 92:2.0 93:48.0 99:108.0 100:276.0 103:1409.0 104:60.0 105:104.0 110:72.0 116:39.0 117:235.0 119:47.0 121:34.0 122:13.0 123:11.0 126:8.0 127:394.0 129:212.0 130:164.0 131:983.0 132:177.0 133:2381.0 134:52.0 135:75.0 136:1.0 139:17.0 140:38.0 142:39.0 145:66.0 146:97.0 147:5425.0 148:1408.0 149:302.0 151:87.0 153:47.0 156:106.0 157:368.0 158:10.0 159:115.0 160:81.0 1…	2.47276	2.27875	2.49831	2.35025	2.63246	2.49969	1.83885	1.77085	1.82607	1.80618	1.716	1.6902	Yes
4725	590229	392	4725	85:259.0 86:1092.0 87:772.0 88:218.0 89:15431.0 90:1160.0 91:838.0 92:244.0 93:79.0 94:39.0 95:70.0 96:554.0 97:170.0 98:767.0 99:702.0 100:1049.0 101:1987.0 102:523.0 103:3737.0 104:275.0 105:1592.0 106:4.0 107:111.0 108:11.0 109:51.0 111:223.0 112:172.0 113:535.0 114:1103.0 115:363.0 116:4896.0 117:1793.0 118:310.0 119:769.0 120:231.0 121:1438.0 122:304.0 123:69.0 124:296.0 125:75.0 126:877.0 1…	2.91698	2.48714	2.75815	2.5611	2.70157	2.66839	2.23553	2.23045	2.34242	2.38021	2.31806	2.4183	No
4723	455671	173	4723	85:618.0 86:843.0 87:547.0 88:603.0 89:8940.0 90:892.0 91:117.0 97:1.0 98:110.0 99:128.0 100:2383.0 101:1572.0 102:890.0 103:15425.0 104:1643.0 105:2833.0 106:145.0 110:184.0 112:87.0 113:255.0 114:2358.0 115:898.0 116:746.0 117:4842.0 118:672.0 119:802.0 126:95.0 127:72.0 128:1714.0 129:238.0 130:1131.0 131:1510.0 132:273.0 133:4482.0 134:765.0 135:175.0 140:473.0 142:1622.0 143:339.0 144:1766.0…	3.21405	3.15351	2.98677	3.26269	3.26881	3.15534	1.91381	1.74819	1.80618	1.95424	1.76343	1.716	Yes
4721	450619	173	4721	85:460.0 86:7.0 87:212.0 88:348.0 89:6445.0 90:526.0 91:101.0 98:87.0 99:213.0 100:1321.0 101:1379.0 102:404.0 103:14088.0 104:1313.0 105:1257.0 106:195.0 113:171.0 114:1098.0 115:467.0 116:619.0 117:4261.0 118:576.0 119:324.0 128:2360.0 129:568.0 130:1235.0 131:1978.0 132:165.0 133:4529.0 134:593.0 135:112.0 140:66.0 142:1833.0 143:278.0 144:1918.0 145:211.0 146:96.0 147:7446.0 148:744.0 149:697…	3.24329	3.21696	3.06221	3.31006	3.34203	3.23325	1.95904	1.88649	2	1.86332	1.90849	1.76343	Yes
4717	1012951	204	4717	85:467.0 88:114.0 89:204.0 91:1054.0 92:39.0 93:502.0 94:407.0 95:343.0 97:233.0 98:138.0 99:126.0 101:522.0 103:2611.0 104:167.0 105:418.0 106:329.0 107:743.0 108:621.0 109:834.0 110:99.0 111:125.0 112:55.0 113:48.0 114:122.0 116:94.0 117:797.0 118:113.0 119:234.0 120:911.0 121:903.0 122:525.0 123:659.0 124:119.0 125:73.0 126:1063.0 127:155.0 128:59.0 129:2023.0 130:212.0 131:590.0 132:360.0 133…	2.0607	2.13672	2.20952	2.15836	2.17026	2.31175	2.61909	2.5832	2.62221	2.70927	2.58883	2.63347	Yes
4609	685736	187	4609	85:252.0 86:288.0 87:352.0 88:313.0 89:2755.0 90:353.0 91:214.0 94:31.0 95:79.0 96:89.0 97:4.0 98:62.0 99:290.0 100:1232.0 101:1584.0 102:432.0 103:3261.0 104:361.0 105:285.0 106:49.0 107:147.0 110:254.0 111:238.0 112:329.0 113:84.0 114:873.0 115:598.0 116:523.0 117:3931.0 118:358.0 119:584.0 120:12.0 121:28.0 122:1.0 124:18.0 126:173.0 127:11.0 128:137.0 129:1930.0 130:801.0 131:2126.0 132:317.0…	1.87506	1.91908	1.86332	1.94939	1.79934	1.92942	2.51055	2.93752	2.79169	2.76418	2.82086	2.83059	Yes
4550	447676	350	4550	86:704.0 87:1216.0 88:211.0 89:89.0 90:18.0 98:13.0 99:23.0 100:489.0 101:517.0 102:172.0 103:274.0 104:57.0 105:173.0 106:57.0 107:127.0 108:49.0 109:5.0 110:75.0 113:6.0 114:17.0 115:251.0 116:60.0 117:564.0 118:174.0 119:160.0 120:14.0 121:24.0 124:9.0 127:37.0 129:92.0 130:349.0 131:1418.0 132:536.0 133:1324.0 134:87.0 135:81.0 136:9.0 138:1.0 139:7.0 144:60.0 145:19.0 146:123.0 147:5601.0 14…	3.34577	3.1284	3.19312	3.31154	3.30211	3.29226	3.13481	3.2079	3.18611	3.24724	3.21643	3.2159	No
4543	642404	157	4543	86:82.0 89:743.0 97:6.0 98:47.0 99:118.0 100:181.0 101:439.0 102:127.0 103:618.0 105:234.0 110:9.0 111:1.0 112:67.0 114:57.0 115:6.0 116:464.0 117:1165.0 118:4.0 128:80.0 129:1156.0 130:624.0 131:271.0 133:769.0 135:55.0 138:51.0 140:27.0 141:15.0 142:66.0 143:131.0 144:28.0 145:71.0 147:1805.0 148:298.0 149:177.0 154:25.0 156:25.0 157:3097.0 158:620.0 159:152.0 160:1278.0 161:695.0 162:109.0 163…	2.62839	2.69461	2.65801	2.5966	2.58883	2.38202	2.83759	3.20952	3.1784	3.0306	3.09412	3.10653	Yes
4526	469158	191	4526	85:262.0 87:92.0 91:43.0 93:36.0 94:1.0 96:1.0 99:81.0 101:177.0 102:61.0 103:1764.0 104:135.0 107:115.0 111:21.0 112:32.0 113:333.0 114:3.0 115:46.0 117:8.0 119:164.0 122:10.0 125:2.0 127:70.0 129:501.0 130:296.0 131:553.0 132:141.0 133:1184.0 134:111.0 135:19.0 137:6.0 139:44.0 140:47.0 141:168.0 142:245.0 143:631.0 144:155.0 145:39.0 147:5076.0 148:691.0 149:628.0 150:43.0 151:24.0 152:10.0 15…	2.94349	2.85187	2.96095	2.89321	2.83378	2.90741	2.98182	2.95182	3.06408	2.92634	3.08884	2.8848	No
3381	668513	244	3381	85:1300.0 86:1480.0 88:1091.0 89:23537.0 90:2501.0 91:1119.0 92:374.0 93:33.0 94:106.0 95:19.0 96:497.0 97:526.0 98:1068.0 99:1422.0 100:2845.0 101:5222.0 102:1491.0 103:8993.0 104:836.0 105:1201.0 106:172.0 107:571.0 110:386.0 111:2265.0 112:2241.0 113:919.0 114:471.0 115:2031.0 116:2833.0 117:46518.0 118:4638.0 119:3219.0 121:86.0 122:225.0 123:118.0 124:104.0 125:664.0 126:4653.0 127:347.0 128…	2.47422	2.69108	2.46835	2.46538	2.38202	2.31806	1.81954	1.88081	2.04922	1.73239	1.86923	1.96379	Yes
3264	553711	204	3264	85:17.0 87:231.0 88:73.0 89:509.0 90:58.0 97:274.0 98:130.0 99:39.0 100:275.0 101:265.0 102:174.0 107:27.0 108:18.0 110:138.0 111:76.0 114:12.0 115:148.0 116:138.0 117:417.0 125:50.0 127:360.0 129:267.0 130:25.0 131:12.0 132:63.0 133:252.0 136:5.0 140:75.0 142:143.0 143:192.0 144:42.0 146:90.0 147:2552.0 148:362.0 149:301.0 150:15.0 153:18.0 154:13.0 155:29.0 157:50.0 158:36.0 160:101.0 161:88.0 …	2.39445	2.53656	2.74429	2.84757	2.24304	2.29667	3.00604	2.95472	2.39445	2.5172	2.38202	2.44871	No
3232	952057	204	3232	85:22.0 86:82.0 87:169.0 89:720.0 90:3.0 95:73.0 96:9.0 97:123.0 99:52.0 100:55.0 101:635.0 102:95.0 103:2414.0 104:170.0 105:312.0 108:27.0 109:5.0 111:91.0 113:76.0 114:117.0 115:161.0 116:221.0 117:1229.0 118:172.0 127:31.0 128:11.0 129:2262.0 130:299.0 131:581.0 133:772.0 135:60.0 142:53.0 143:399.0 144:74.0 147:2017.0 148:508.0 149:473.0 153:67.0 154:5.0 155:144.0 157:355.0 158:9.0 159:99.0 …	2.16732	2.13672	2.05308	1.98677	1.96848	2.11394	2.72428	2.73957	2.79934	2.81889	2.02119	2.77525	Yes
3228	295060	184	3228	86:1759.0 87:21.0 88:354.0 89:337.0 90:19.0 91:186.0 92:22.0 93:24.0 94:28.0 100:382.0 101:96.0 102:179.0 107:1347.0 108:126.0 109:57.0 110:2386.0 111:74.0 113:59.0 117:71.0 118:186.0 126:104.0 127:263.0 128:108.0 130:2197.0 131:203.0 132:92.0 134:4137.0 135:478.0 136:146.0 137:2.0 142:1.0 143:45.0 146:52.0 149:67.0 152:47.0 158:2.0 159:21.0 171:39.0 184:2708.0 185:276.0 186:40.0 187:372.0 188:52…	2.56585	2.23045	2.4216	2.45332	2.49969	2.40654	2.51455	2.3075	2.43775	2.57634	2.52892	2.52114	No
3194	608607	129	3194	85:42.0 86:208.0 88:4.0 89:1964.0 90:143.0 95:44.0 96:6.0 99:25.0 100:1972.0 101:454.0 102:290.0 103:1574.0 104:5.0 105:172.0 107:417.0 109:39.0 112:20.0 113:90.0 114:171.0 115:69.0 116:1322.0 117:2768.0 118:298.0 119:267.0 125:17.0 126:1218.0 127:233.0 128:420.0 129:4456.0 130:561.0 131:619.0 132:61.0 133:1243.0 134:619.0 135:33.0 139:30.0 140:3.0 141:28.0 142:23.0 143:64.0 144:76.0 146:2.0 147:…	2.91275	2.94052	2.95134	2.92686	2.81158	2.74974	2.81291	2.81358	2.90309	3.06032	2.86747	2.76492	No
3122	654564	205	3122	88:42.0 89:878.0 90:72.0 92:33.0 95:32.0 98:42.0 100:124.0 101:638.0 103:854.0 104:34.0 105:326.0 106:118.0 114:167.0 115:232.0 116:157.0 117:1442.0 118:149.0 119:163.0 120:29.0 127:75.0 129:950.0 130:309.0 131:342.0 133:922.0 134:179.0 135:121.0 136:66.0 137:34.0 141:25.0 142:101.0 143:240.0 144:49.0 145:109.0 147:3705.0 148:221.0 149:381.0 150:95.0 154:25.0 157:315.0 158:130.0 159:63.0 160:442.…	2.79169	2.61595	3.32593	3.51081	3.00732	3.10278	4.20922	4.60397	4.55771	4.42581	4.43966	4.47945	Yes
2900	569952	156	2900	85:1329.0 86:310.0 87:60.0 88:392.0 90:157.0 92:2.0 93:10.0 94:48.0 95:100.0 98:70.0 99:90.0 100:1686.0 101:305.0 102:1931.0 103:660.0 104:115.0 105:3.0 107:24.0 108:30.0 109:7.0 110:50.0 112:15.0 113:134.0 114:378.0 115:568.0 116:423.0 117:177.0 119:1.0 120:74.0 122:1.0 126:7.0 127:140.0 128:1247.0 129:638.0 130:646.0 131:777.0 132:337.0 133:217.0 134:99.0 135:4.0 136:1.0 137:1.0 138:37.0 140:26…	2.26717	2.45637	2.56937	2.51188	2.64933	2.30963	2.97864	2.48572	2.75051	2.81023	2.70586	2.82607	No
2810	1053317	169	2810	85:89.0 87:16.0 89:46.0 91:12.0 92:16.0 95:88.0 96:79.0 98:71.0 99:82.0 100:124.0 101:16.0 103:33.0 104:50.0 109:94.0 110:110.0 111:23.0 113:33.0 114:58.0 115:264.0 116:25.0 120:69.0 121:55.0 122:59.0 125:41.0 128:38.0 129:1424.0 130:188.0 131:112.0 132:28.0 133:382.0 137:15.0 138:5.0 139:17.0 140:63.0 141:96.0 142:45.0 143:186.0 144:11.0 145:41.0 146:31.0 148:33.0 150:41.0 152:15.0 153:28.0 155:…	2.74974	2.96614	2.97128	3.05461	2.68305	2.77525	2.76343	2.54407	2.49831	2.57978	2.64345	2.64048	No
2438	492298	245	2438	86:503.0 88:17.0 89:116.0 90:4.0 93:88.0 95:113.0 96:66.0 97:168.0 98:89.0 99:8.0 100:314.0 101:247.0 102:27.0 103:1128.0 104:51.0 107:91.0 110:29.0 111:25.0 112:33.0 113:187.0 114:59.0 115:108.0 116:201.0 125:16.0 127:112.0 128:62.0 129:1199.0 130:50.0 131:268.0 132:1.0 133:674.0 136:3.0 140:734.0 141:200.0 142:241.0 143:310.0 144:116.0 146:71.0 147:4685.0 148:901.0 149:165.0 153:27.0 154:7.0 15…	2.90902	3.1383	3.16406	2.9345	3.09899	3.16137	3.11661	3.05115	3.04179	2.98632	3.0216	3.06483	No
2394	882646	204	2394	86:357.0 88:25.0 94:1.0 96:6.0 98:242.0 99:45.0 100:399.0 101:19.0 102:167.0 107:3.0 110:82.0 111:1.0 112:2.0 113:4.0 114:129.0 116:474.0 120:7.0 121:4.0 122:20.0 124:2.0 126:54.0 128:175.0 129:168.0 130:50.0 135:2.0 137:1.0 138:2.0 139:2.0 140:100.0 142:54.0 144:128.0 146:1.0 147:78.0 148:10.0 150:1.0 151:2.0 154:39.0 156:152.0 158:89.0 160:38.0 161:1.0 168:67.0 170:43.0 172:33.0 174:777.0 175:5…	1.91381	1.77815	1.92428	2.0607	1.74036	1.86923	2.93349	2.74819	2.66181	2.67943	2.76864	2.7767	Yes
2040	890029	142	2040	85:105.0 86:621.0 88:268.0 89:771.0 90:52.0 91:33.0 92:1.0 94:12.0 96:34.0 97:2.0 98:217.0 99:45.0 100:550.0 101:431.0 102:304.0 103:2232.0 104:155.0 105:114.0 110:6.0 112:23.0 113:51.0 114:435.0 115:106.0 116:379.0 117:626.0 118:27.0 119:1.0 120:12.0 121:2.0 123:20.0 124:13.0 126:121.0 127:3.0 128:222.0 129:1091.0 130:268.0 131:344.0 132:128.0 133:539.0 134:114.0 135:19.0 140:111.0 141:52.0 142:…	2.02938	2.08636	1.44716	2.0086	1.97772	1.91908	2.16137	1.91381	2.18184	2.09342	2.17609	2.06819	No
2017	905961	174	2017	85:567.0 86:1744.0 88:18.0 91:22.0 94:58.0 95:149.0 96:128.0 98:51.0 99:305.0 100:777.0 101:79.0 102:528.0 105:2.0 108:47.0 110:97.0 111:24.0 112:39.0 113:77.0 114:106.0 116:113.0 119:38.0 122:17.0 123:55.0 124:18.0 125:1.0 127:19.0 128:50.0 129:98.0 130:151.0 131:139.0 132:53.0 139:4.0 140:6.0 142:35.0 146:19.0 147:595.0 149:43.0 152:47.0 153:6.0 155:55.0 156:64.0 158:78.0 159:145.0 160:48.0 161…	3.01745	2.77452	2.3483	3.07482	2.9425	2.82217	4.34217	4.25849	4.24822	4.28031	4.22	4.22113	Yes
1925	260952	184	1925	86:839.0 88:1112.0 89:30.0 90:111.0 91:689.0 92:2482.0 93:80.0 94:74.0 99:33.0 100:48.0 102:588.0 104:115.0 105:155.0 106:162.0 107:50.0 108:32.0 113:94.0 114:117.0 116:83.0 118:35.0 122:1.0 124:26.0 128:156.0 129:245.0 130:268.0 131:16.0 132:46.0 138:326.0 143:198.0 144:1.0 145:70.0 146:22.0 147:118.0 148:271.0 154:199.0 157:14.0 158:20.0 159:3.0 160:415.0 161:60.0 162:75.0 165:91.0 167:32.0 177…	3.02572	2.88024	3.01703	2.98543	2.85003	2.84634	3.28959	3.19285	3.07628	3.05994	3.07445	2.97313	No
1912	855692	187	1912	85:180.0 86:23.0 87:21.0 89:18.0 90:39.0 91:459.0 93:104.0 95:445.0 97:1079.0 98:28.0 99:1.0 101:190.0 103:776.0 104:17.0 105:16.0 107:51.0 109:128.0 110:2.0 111:168.0 113:51.0 114:1.0 115:63.0 116:37.0 121:33.0 123:130.0 129:653.0 130:46.0 131:2858.0 132:388.0 133:100.0 135:11.0 136:5.0 138:1.0 141:12.0 144:15.0 149:421.0 150:49.0 158:15.0 160:1.0 163:147.0 165:29.0 167:1.0 168:3.0 170:3.0 171:2…	2.93095	2.90091	2.92531	2.96614	2.98408	2.96661	3.13481	3.11361	3.19005	3.12156	3.10721	3.07225	No
1878	573497	85	1878	85:3295.0 86:204.0 88:10.0 95:34.0 97:72.0 99:1047.0 106:25.0 107:30.0 110:49.0 111:222.0 112:177.0 113:658.0 114:2.0 120:5.0 125:64.0 126:65.0 127:386.0 128:41.0 137:15.0 141:134.0 142:2.0 153:46.0 154:8.0 155:181.0 158:3.0 166:11.0 167:12.0 168:18.0 173:8.0 182:12.0 197:82.0 203:4.0 207:1.0 212:19.0 226:21.0 236:3.0 240:9.0 242:6.0 254:20.0 259:4.0 260:2.0 270:12.0 284:33.0 286:32.0 292:9.0 312…	3.52035	3.47144	3.63619	3.70432	3.56714	3.54998	3.613	3.63286	3.73215	3.66586	3.66143	3.63769	No
1875	592702	85	1875	85:3985.0 86:239.0 87:7.0 91:37.0 95:11.0 97:96.0 98:129.0 99:1320.0 111:232.0 112:119.0 113:744.0 114:66.0 116:7.0 121:11.0 123:25.0 125:84.0 126:21.0 127:457.0 128:3.0 135:28.0 136:25.0 138:36.0 141:216.0 142:15.0 153:23.0 154:68.0 155:234.0 156:11.0 162:5.0 165:5.0 168:7.0 169:127.0 170:13.0 172:27.0 182:3.0 183:46.0 184:17.0 185:7.0 189:24.0 195:7.0 197:131.0 198:7.0 206:15.0 212:10.0 218:9.0…	3.51799	3.47407	3.58274	3.67825	3.5422	3.42095	3.6131	3.66745	3.58715	3.66238	3.69117	3.64807	No
1872	471634	85	1872	85:4810.0 86:144.0 92:41.0 97:18.0 98:24.0 99:1189.0 100:64.0 107:119.0 111:152.0 112:149.0 113:643.0 126:1.0 127:324.0 128:1.0 141:5.0 145:14.0 155:124.0 169:6.0 184:29.0 495:15.0	3.69285	3.6192	3.70714	3.75159	3.71282	3.68949	3.66455	3.68966	3.81875	3.76805	3.81411	3.68664	No
1862	219219	174	1862	86:2133.0 87:406.0 88:54.0 89:68.0 90:65.0 91:345.0 92:31.0 93:88.0 95:13.0 96:12.0 100:5423.0 101:437.0 102:484.0 103:356.0 105:2.0 108:26.0 109:1.0 110:70.0 112:24.0 114:79.0 115:12.0 116:345.0 118:33.0 119:29.0 125:1.0 128:169.0 130:20169.0 131:2229.0 132:724.0 134:128.0 135:50.0 142:37.0 144:419.0 145:66.0 146:255.0 150:92.0 151:506.0 152:40.0 153:34.0 157:13.0 158:18.0 160:39.0 161:3.0 162:5…	3.92324	3.99162	4.08672	4.07137	3.92516	4.09353	4.12208	4.1036	4.23457	4.08253	4.25027	4.13494	No
1815	648176	174	1815	86:367.0 87:4.0 89:1.0 90:1.0 95:4.0 98:5.0 99:2.0 100:130.0 102:9.0 103:4.0 117:11.0 126:4.0 129:7.0 130:37.0 132:7.0 134:8.0 136:2.0 154:1.0 156:2.0 157:4.0 161:2.0 169:2.0 174:2356.0 175:283.0 176:49.0 178:3.0 183:4.0 184:2.0 187:1.0 191:2.0 204:296.0 209:1.0 214:1.0 217:27.0 218:1.0 225:3.0 226:8.0 229:2.0 230:3.0 245:3.0 246:1.0 257:2.0 274:69.0 288:1.0 297:1.0 307:3.0 319:6.0 358:1.0 386:1.…	2.84386	2.91908	3.0607	2.98543	3.02284	2.91275	3.21378	2.94101	3.2465	3.23502	3.09968	2.76418	No
1805	598397	299	1805	85:215.0 87:64.0 89:492.0 90:30.0 92:68.0 93:67.0 94:4.0 98:12.0 99:273.0 100:214.0 101:2038.0 102:1333.0 103:1933.0 104:253.0 105:91.0 106:14.0 107:29.0 109:11.0 110:52.0 113:19.0 114:1.0 115:681.0 116:1242.0 117:593.0 119:403.0 120:88.0 121:217.0 123:35.0 129:412.0 130:391.0 131:24.0 132:146.0 133:4185.0 134:197.0 135:1468.0 136:69.0 137:389.0 138:11.0 140:4.0 142:83.0 143:2258.0 144:285.0 145:…	2.37658	2.43775	2.40824	2.43136	2.40824	2.36173	2.86982	2.549	2.79379	2.80209	2.71767	2.89708	No
1746	766150	156	1746	95:5.0 96:2.0 98:5.0 100:122.0 101:177.0 102:33.0 103:10.0 106:2.0 107:4.0 110:39.0 113:4.0 116:106.0 117:1181.0 118:81.0 119:62.0 121:1.0 123:2.0 129:297.0 130:152.0 131:277.0 132:18.0 133:303.0 134:137.0 135:1.0 138:3.0 140:87.0 141:140.0 143:107.0 147:825.0 151:56.0 156:5457.0 157:957.0 158:867.0 159:63.0 160:11.0 161:42.0 166:16.0 168:15.0 170:11.0 171:8.0 173:1.0 175:45.0 178:8.0 179:1.0 180…	2.47712	2.38917	3.10992	2.69636	2.2878	2.13988	3.13862	3.07078	2.8739	2.83822	2.83506	2.68124	No
1713	717217	156	1713	86:7.0 90:50.0 93:19.0 95:103.0 97:85.0 98:12.0 99:247.0 100:40.0 101:37.0 105:3.0 109:4.0 111:3.0 112:23.0 114:4.0 115:184.0 116:112.0 117:916.0 119:3.0 120:1.0 123:1.0 125:11.0 128:17.0 129:472.0 130:279.0 132:199.0 135:1.0 138:29.0 140:62.0 142:117.0 143:154.0 144:46.0 145:169.0 146:2.0 150:23.0 154:25.0 156:5109.0 157:938.0 158:613.0 159:270.0 160:2.0 169:9.0 170:21.0 171:1.0 172:25.0 173:64.…	2.06446	2.08991	2.65128	2.32634	2.02531	2.01703	3.10517	3.01953	2.93852	2.99826	2.8293	2.8537	Yes
1709	315703	212	1709	85:233.0 86:8.0 87:103.0 89:24.0 90:17.0 91:131.0 92:39.0 93:152.0 94:83.0 95:1.0 96:13.0 97:10.0 98:451.0 99:283.0 100:138.0 101:71.0 102:46.0 104:48.0 107:919.0 109:56.0 110:251.0 111:83.0 112:58.0 113:44.0 114:195.0 115:8.0 116:10.0 117:123.0 119:95.0 120:136.0 122:3939.0 123:366.0 124:535.0 125:134.0 126:27.0 127:274.0 130:49.0 131:105.0 132:81.0 133:153.0 134:531.0 135:75.0 136:60.0 137:3.0 …	2.6637	2.63949	2.61595	2.63749	2.57519	2.68753	2.74663	2.66558	2.79379	2.69461	2.76193	2.6561	No
1708	759197	156	1708	85:9.0 86:126.0 90:10.0 93:21.0 100:99.0 103:125.0 104:26.0 108:7.0 110:32.0 116:155.0 140:82.0 141:70.0 142:96.0 149:37.0 153:32.0 154:8.0 156:6197.0 157:986.0 158:924.0 160:8.0 172:7.0 174:10.0 181:27.0 182:12.0 183:18.0 188:41.0 196:23.0 203:150.0 204:25.0 207:15.0 209:177.0 214:5.0 217:72.0 225:95.0 229:70.0 230:89.0 232:22.0 253:20.0 258:3.0 260:20.0 265:360.0 266:8.0 280:17.0 297:5.0 299:40…	2.79169	2.69285	3.28375	3.19201	2.68931	2.65801	3.49332	3.34361	3.2188	3.28668	3.14364	3.22479	Yes
1675	782253	357	1675	85:388.0 87:49.0 88:217.0 89:596.0 90:306.0 91:2392.0 92:277.0 94:182.0 95:516.0 99:391.0 101:82.0 102:288.0 103:1101.0 104:290.0 105:1055.0 106:30.0 107:19.0 109:251.0 111:68.0 112:29.0 113:80.0 114:1.0 115:1906.0 117:77.0 119:742.0 120:251.0 121:502.0 122:33.0 123:214.0 126:167.0 127:119.0 128:239.0 129:6.0 131:389.0 133:972.0 134:908.0 135:2187.0 136:367.0 137:280.0 139:219.0 140:84.0 141:136.…	2.58433	2.47276	2.13988	2.2833	3.57484	2.51851	2.78247	2.8848	2.82672	2.69897	2.45939	2.81358	No
1064	594945	117	1064	85:2612.0 86:2545.0 87:45733.0 88:44013.0 89:24434.0 90:2017.0 91:921.0 92:316.0 93:118.0 94:54.0 96:90.0 97:224.0 98:50.0 99:2686.0 100:561.0 101:102529.0 102:14514.0 103:177816.0 104:15569.0 105:12095.0 106:376.0 107:279.0 111:97.0 112:59.0 113:42.0 114:436.0 115:8036.0 116:197720.0 117:393165.0 118:47689.0 119:23184.0 120:1128.0 121:155.0 127:44.0 129:270.0 130:264.0 131:5599.0 132:1056.0 133:…	3.18127	2.97543	3.17898	3.16047	3.14333	3.03543	3.28981	3.25334	3.19117	3.27623	3.36116	3.10924	No
1029	220340	85	1029	85:9163.0 86:445.0 90:20.0 91:64.0 93:19.0 97:49.0 98:534.0 99:746.0 102:20.0 106:25.0 108:19.0 111:69.0 112:442.0 113:885.0 120:34.0 123:14.0 126:184.0 127:514.0 128:77.0 138:13.0 139:15.0 148:32.0 156:25.0 170:66.0 180:15.0 181:13.0 315:16.0 334:29.0 467:19.0 486:16.0	3.58838	3.10653	3.28713	3.22583	3.56844	3.17782	3.30535	3.29798	3.39146	3.10278	3.38003	3.20737	No
592	514932	142	592	85:277.0 86:159.0 87:88.0 89:124.0 92:69.0 95:29.0 96:75.0 98:149.0 99:580.0 100:416.0 101:145.0 102:96.0 103:188.0 104:36.0 107:34.0 111:30.0 112:39.0 113:124.0 114:49.0 116:119.0 117:406.0 118:68.0 119:68.0 122:7.0 125:49.0 126:138.0 127:201.0 128:95.0 130:149.0 131:263.0 132:46.0 133:325.0 140:67.0 141:61.0 142:7152.0 143:1057.0 144:313.0 145:88.0 147:2124.0 148:465.0 150:52.0 152:42.0 153:41.…	2.48001	2.4133	2.39794	2.21219	2.50786	2.38917	2.71933	2.56585	2.44404	2.48144	2.44248	2.3927	No
462	341008	259	462	85:367.0 86:221.0 87:648.0 88:316.0 91:91.0 93:212.0 96:45.0 97:58.0 100:2171.0 101:616.0 102:524.0 103:211.0 104:216.0 111:117.0 113:83.0 115:374.0 117:2314.0 119:250.0 120:599.0 121:1913.0 122:125.0 123:73.0 124:29.0 127:788.0 131:2048.0 133:1103.0 137:183.0 138:30.0 139:27.0 144:3295.0 145:263.0 146:160.0 147:20266.0 148:3207.0 149:1369.0 150:146.0 151:2028.0 152:196.0 153:87.0 158:36.0 163:59…	1.98677	2.76864	2.81158	2.81757	2.74586	2.80072	2.84572	2.78533	2.8791	2.83569	2.8848	2.82347	No
453	280176	86	453	85:2866.0 86:48433.0 87:4176.0 89:655.0 91:1047.0 92:155.0 95:67.0 96:510.0 97:153.0 98:109.0 99:175.0 101:162.0 102:486.0 103:1914.0 104:760.0 105:393.0 106:217.0 114:153.0 116:224.0 118:384.0 121:58.0 126:283.0 128:481.0 129:854.0 130:913.0 131:625.0 132:367.0 142:316.0 144:105.0 146:2081.0 151:48.0 152:30.0 153:64.0 158:64.0 159:53.0 160:86.0 161:68.0 165:900.0 166:125.0 170:1061.0 171:585.0 1…	3.78504	3.95061	3.75868	3.75815	3.8823	3.95559	4.89604	4.89954	4.92272	4.83356	4.90703	4.93703	Yes
443	222093	131	443	86:1425.0 87:2961.0 88:5770.0 89:2441.0 90:1430.0 91:4511.0 92:1213.0 93:421.0 94:143.0 95:226.0 96:1286.0 97:3966.0 98:3381.0 99:2596.0 100:9641.0 101:5658.0 102:1755.0 104:2561.0 105:449.0 106:1511.0 107:4742.0 108:20682.0 109:1475.0 110:117572.0 111:4368.0 112:315.0 113:590.0 114:732.0 115:72654.0 116:9082.0 117:4201.0 118:7185.0 119:1302.0 120:891.0 121:1057.0 122:123.0 124:139.0 126:1739.0 1…	2.56467	2.95182	2.99211	2.86923	3.01745	3.00647	3.23729	2.66087	2.66745	2.90741	3.16909	2.99388	No
307	637461	174	307	85:52.0 86:1766.0 87:97.0 88:206.0 94:40.0 98:68.0 100:844.0 101:41.0 102:338.0 103:144.0 114:32.0 116:93.0 117:70.0 129:26.0 130:458.0 131:200.0 132:25.0 141:21.0 142:13.0 143:27.0 144:55.0 146:218.0 149:72.0 156:1031.0 157:77.0 160:54.0 164:17.0 168:223.0 170:30.0 172:89.0 173:56.0 174:5443.0 175:795.0 176:285.0 177:28.0 184:40.0 186:47.0 198:14.0 200:927.0 201:6.0 207:28.0 216:29.0 217:16.0 23…	4.18061	4.17906	4.00979	3.97548	4.06217	4.04123	4.55034	4.54526	4.57647	4.5654	4.43675	4.50706	Yes
299	430778	104	299	85:444.0 86:538.0 87:1293.0 88:1506.0 89:78.0 90:76.0 91:388.0 94:28.0 98:134.0 99:252.0 100:225.0 102:430.0 103:672.0 104:19725.0 105:1094.0 106:503.0 109:56.0 112:50.0 114:462.0 115:157.0 116:2208.0 118:58.0 121:15.0 122:24.0 127:460.0 128:89.0 129:154.0 130:3896.0 131:3518.0 132:69.0 133:218.0 140:93.0 143:93.0 144:70.0 146:357.0 147:563.0 158:78.0 159:97.0 173:331.0 178:1359.0 179:96.0 188:15…	2.83187	2.97818	2.95856	2.92428	2.97635	3.05614	4.23787	4.22136	4.1852	4.21259	4.16023	4.20523	Yes
257	1134576	441	257	91:3718.0 92:185.0 93:218.0 95:73.0 98:31.0 102:86.0 103:417.0 104:211.0 105:1803.0 107:683.0 115:1156.0 116:454.0 117:1167.0 118:189.0 119:1275.0 120:161.0 121:414.0 122:47.0 129:425.0 130:173.0 131:1267.0 132:403.0 133:813.0 134:148.0 135:229.0 141:119.0 142:95.0 143:156.0 144:121.0 145:221.0 147:5032.0 148:594.0 149:911.0 150:79.0 153:91.0 157:78.0 159:438.0 161:368.0 163:531.0 175:368.0 177:1…	3.20602	3.12905	3.03181	3.11926	3.31827	3.23679	3.37676	3.36661	3.58263	3.44248	3.56038	3.43902	No
168	878989	122	168	85:766.0 91:896.0 92:145.0 93:1368.0 94:1730.0 95:1772.0 96:3618.0 97:6361.0 98:1759.0 99:131.0 103:55.0 104:23.0 105:404.0 106:247.0 107:712.0 108:1348.0 109:747.0 110:2205.0 111:2234.0 112:1302.0 114:49.0 119:229.0 120:222.0 121:306.0 122:5497.0 123:1445.0 124:1560.0 125:862.0 126:347.0 128:42.0 129:33.0 130:36.0 132:25.0 133:231.0 134:281.0 135:236.0 136:4013.0 137:1139.0 138:966.0 139:309.0 1…	2.44091	2.27875	3.13001	2.58659	2.85552	2.37658	2.76343	2.50243	2.59106	2.47129	2.48572	2.26482	No
137	246162	204	137	85:280.0 86:863.0 87:415.0 88:205.0 90:120.0 100:239.0 101:103.0 102:415.0 103:1190.0 105:99.0 106:155.0 107:58.0 111:67.0 115:161.0 117:977.0 118:268.0 131:1230.0 132:256.0 133:749.0 136:65.0 143:24.0 147:26816.0 148:4288.0 149:1504.0 150:101.0 155:33.0 160:86.0 175:26.0 180:26.0 184:362.0 188:78.0 190:187.0 191:61.0 194:26.0 195:32.0 200:35.0 202:28.0 204:4031.0 205:466.0 206:177.0 219:180.0 22…	3.13799	3.1682	3.12646	3.09968	3.16406	3.23502	3.27967	3.08672	3.2887	3.1532	3.32715	3.17926	No
134	974612	144	134	85:237.0 86:225.0 87:113.0 88:41.0 89:284.0 90:393.0 91:763.0 93:164.0 94:84.0 95:422.0 96:237.0 97:485.0 98:119.0 99:130.0 100:663.0 101:162.0 102:103.0 109:156.0 110:90.0 113:9.0 114:89.0 115:1137.0 116:5754.0 117:448.0 118:166.0 119:94.0 123:111.0 124:65.0 125:23.0 126:73.0 127:120.0 128:4434.0 129:482.0 130:423.0 131:12233.0 132:1190.0 133:272.0 134:106.0 136:146.0 137:50.0 138:74.0 139:25.0 …	2.66652	2.54407	2.97864	2.71933	3.14613	2.49136	3.2878	2.58546	3.16017	3.20222	3.16346	2.90687	No
99	701191	204	99	85:118.0 86:161.0 87:84.0 88:46.0 89:2037.0 90:227.0 91:277.0 92:23.0 95:22.0 97:101.0 100:1289.0 101:594.0 102:568.0 103:1859.0 104:146.0 105:362.0 106:32.0 111:97.0 112:60.0 113:195.0 114:84.0 115:135.0 116:500.0 117:721.0 119:93.0 120:43.0 124:15.0 128:163.0 129:1856.0 130:328.0 131:644.0 132:325.0 133:1512.0 134:171.0 135:132.0 137:41.0 139:23.0 141:28.0 142:103.0 143:266.0 144:45.0 145:103.0…	2.87967	2.83822	2.26245	2.38739	2.02119	2.1038	3.27323	3.39182	3.17377	3.20385	3.06558	3.13066	Yes
98	1247478	311	98	85:862.0 87:177.0 89:106.0 91:603.0 93:662.0 94:382.0 95:3186.0 96:1599.0 97:1429.0 98:932.0 99:597.0 100:292.0 101:474.0 102:127.0 103:1754.0 104:226.0 105:231.0 106:75.0 108:251.0 109:1190.0 110:300.0 111:564.0 113:917.0 114:149.0 115:361.0 116:286.0 117:163.0 121:202.0 122:127.0 123:357.0 124:214.0 125:236.0 126:203.0 127:935.0 128:330.0 129:14495.0 130:1536.0 131:528.0 138:187.0 142:1053.0 14…	3.53882	3.53706	3.41464	3.50799	3.51081	3.47378	3.77254	3.82138	3.89933	3.89053	3.78873	3.76418	No
62	247887	85	62	85:10329.0 86:797.0 93:23.0 94:23.0 95:51.0 96:37.0 97:188.0 98:833.0 99:948.0 100:561.0 103:121.0 106:67.0 108:83.0 111:50.0 112:561.0 113:1229.0 114:175.0 126:398.0 127:1435.0 128:239.0 129:25.0 133:70.0 137:28.0 138:21.0 139:36.0 141:48.0 142:36.0 150:16.0 152:31.0 156:33.0 158:25.0 159:25.0 163:24.0 168:30.0 170:61.0 171:15.0 177:21.0 182:18.0 188:17.0 225:39.0 260:13.0 269:14.0 302:12.0 410:…	3.03583	3.12613	3.3216	3.29358	3.1827	3.26221	3.34694	3.27807	3.45984	3.2824	3.41681	3.31408	No
54	773271	211	54	85:140.0 87:92.0 89:160.0 90:47.0 91:84.0 92:62.0 93:44.0 95:89.0 96:65.0 97:51.0 98:85.0 99:148.0 101:318.0 102:96.0 103:554.0 104:97.0 105:197.0 106:55.0 107:141.0 109:613.0 110:53.0 111:178.0 112:36.0 113:329.0 114:68.0 115:233.0 116:114.0 117:88.0 119:216.0 120:38.0 121:121.0 122:27.0 123:82.0 124:15.0 125:104.0 126:73.0 128:197.0 129:1920.0 130:179.0 131:605.0 132:90.0 133:2496.0 134:318.0 1…	3.24895	3.25768	3.23629	3.09968	3.11661	3.28668	3.22557	3.25696	3.24871	2.87448	3.13862	3.2014	No
47	354110	85	47	85:9968.0 86:467.0 91:114.0 92:55.0 93:74.0 95:125.0 96:164.0 97:397.0 98:342.0 99:3775.0 100:402.0 101:33.0 106:65.0 111:243.0 112:411.0 113:1171.0 114:139.0 116:33.0 119:31.0 125:44.0 126:478.0 127:6349.0 131:292.0 132:81.0 134:100.0 136:25.0 140:178.0 141:96.0 149:147.0 153:47.0 154:73.0 155:396.0 156:50.0 169:123.0 170:26.0 181:40.0 182:21.0 186:15.0 193:40.0 195:35.0 196:19.0 205:39.0 208:28…	3.87599	3.79211	3.92891	3.94567	3.94832	3.96398	3.96468	3.96194	4.10911	4.04285	4.07118	3.95875	No
39	397287	97	39	85:1369.0 86:60.0 87:1902.0 88:75.0 89:239.0 90:86.0 91:228.0 92:122.0 93:30.0 94:25.0 95:625.0 96:508.0 97:14829.0 98:1197.0 99:564.0 101:33.0 102:64.0 104:34.0 109:2794.0 110:604.0 111:2648.0 112:266.0 113:732.0 114:679.0 115:10456.0 116:522.0 127:6875.0 128:2127.0 129:3349.0 130:179.0 131:262.0 132:21.0 138:14.0 139:14.0 141:74.0 143:23.0 144:88.0 145:8316.0 146:729.0 149:45.0 153:22.0 157:68.…	2.83696	2.42813	2.38382	2.7332	2.7007	2.30535	2.78675	2.3075	2.7364	2.74273	2.85126	2.549	No
