# Supplementary material for: Peritoneal tissue-resident macrophages are metabolically poised to engage microbes using tissue-niche fuels
Source: Nat Commun. 2017 Dec 12;8:2074. doi: 10.1038/s41467-017-02092-0 (PMC5727035; doi:10.1038/s41467-017-02092-0)
Supplement: Supplementary file 9 — Supplementary Data 2 [file 41467_2017_2092_MOESM9_ESM.xlsx]

## Sheet: Sheet1
Supplementary Data 2: Peritoneal fluid lavage vs serum metabolomics
Raw area-under-the-curve values from Gas Chromatography-Mass Spectrometry of 189 named metabolites from 5 independent peritoneal fluid lavages and 5 independent serum extracts.
Samples were normalised using the sum of peak heights for all identified metabolites.
BinBase name	ret.index	quant mz	BB id	mass spec	lavage fluid	lavage fluid	lavage fluid	lavage fluid	lavage fluid	serum diluted	serum diluted	serum diluted	serum diluted	serum diluted	Significant by twANOVA
xylulose NIST	397287	97	39	85:1369.0 86:60.0 87:1902.0 88:75.0 89:239.0 90:86.0 91:228.0 92:122.0 93:30.0 94:25.0 95:625.0 96:508.0 97:14829.0 98:1197.0 99:564.0 101:33.0 102:64.0 104:34.0 109:2794.0 110:604.0 111:2648.0 112:266.0 113:732.0 114:679.0 115:10456.0 116:522.0 127:6875.0 128:2127.0 129:3349.0 130:179.0 131:262.0 132:21.0 138:14.0 139:14.0 141:74.0 143:23.0 144:88.0 145:8316.0 146:729.0 149:45.0 153:22.0 157:68.…	2.66886	2.64676	2.76862	2.68431	2.58578	2.47155	2.54557	2.33003	2.47603	2.46397	No
xylose	354110	85	47	85:9968.0 86:467.0 91:114.0 92:55.0 93:74.0 95:125.0 96:164.0 97:397.0 98:342.0 99:3775.0 100:402.0 101:33.0 106:65.0 111:243.0 112:411.0 113:1171.0 114:139.0 116:33.0 119:31.0 125:44.0 126:478.0 127:6349.0 131:292.0 132:81.0 134:100.0 136:25.0 140:178.0 141:96.0 149:147.0 153:47.0 154:73.0 155:396.0 156:50.0 169:123.0 170:26.0 181:40.0 182:21.0 186:15.0 193:40.0 195:35.0 196:19.0 205:39.0 208:28…	3.46871	3.86843	3.52387	3.4035	3.43449	3.32037	3.74477	3.31412	3.17901	3.3516	No
xylonolactone NIST	773271	211	54	85:140.0 87:92.0 89:160.0 90:47.0 91:84.0 92:62.0 93:44.0 95:89.0 96:65.0 97:51.0 98:85.0 99:148.0 101:318.0 102:96.0 103:554.0 104:97.0 105:197.0 106:55.0 107:141.0 109:613.0 110:53.0 111:178.0 112:36.0 113:329.0 114:68.0 115:233.0 116:114.0 117:88.0 119:216.0 120:38.0 121:121.0 122:27.0 123:82.0 124:15.0 125:104.0 126:73.0 128:197.0 129:1920.0 130:179.0 131:605.0 132:90.0 133:2496.0 134:318.0 1…	2.90785	2.7055	2.80997	3.07499	3.06501	1.60406	1.99775	1.84023	1.73229	1.94926	Yes
xylitol	221732	100	91	86:379.0 87:581.0 89:1002.0 90:211.0 99:101.0 100:5992.0 101:1275.0 103:802.0 104:929.0 105:199.0 106:77.0 116:205.0 119:491.0 120:111.0 132:300.0 146:35.0 147:10413.0 148:1705.0 149:820.0 150:49.0 166:86.0 171:61.0 182:15.0 190:2322.0 240:45.0 259:417.0 260:71.0 261:56.0 385:22.0 436:12.0	3.40837	3.66961	3.99253	4.05576	3.73741	2.521	2.70841	2.32056	2.52268	2.50269	Yes
xanthosine	701191	204	99	85:118.0 86:161.0 87:84.0 88:46.0 89:2037.0 90:227.0 91:277.0 92:23.0 95:22.0 97:101.0 100:1289.0 101:594.0 102:568.0 103:1859.0 104:146.0 105:362.0 106:32.0 111:97.0 112:60.0 113:195.0 114:84.0 115:135.0 116:500.0 117:721.0 119:93.0 120:43.0 124:15.0 128:163.0 129:1856.0 130:328.0 131:644.0 132:325.0 133:1512.0 134:171.0 135:132.0 137:41.0 139:23.0 141:28.0 142:103.0 143:266.0 144:45.0 145:103.0…	2.15035	2.11886	2.62881	2.65643	2.37826	2.04776	2.12269	2.04435	2.09132	2.01726	No
xanthine	974612	144	134	85:237.0 86:225.0 87:113.0 88:41.0 89:284.0 90:393.0 91:763.0 93:164.0 94:84.0 95:422.0 96:237.0 97:485.0 98:119.0 99:130.0 100:663.0 101:162.0 102:103.0 109:156.0 110:90.0 113:9.0 114:89.0 115:1137.0 116:5754.0 117:448.0 118:166.0 119:94.0 123:111.0 124:65.0 125:23.0 126:73.0 127:120.0 128:4434.0 129:482.0 130:423.0 131:12233.0 132:1190.0 133:272.0 134:106.0 136:146.0 137:50.0 138:74.0 139:25.0 …	3.34585	3.41651	3.50953	3.51403	3.65779	2.50715	2.0813	2.2552	1.96638	2.51085	Yes
valine	246162	204	137	85:280.0 86:863.0 87:415.0 88:205.0 90:120.0 100:239.0 101:103.0 102:415.0 103:1190.0 105:99.0 106:155.0 107:58.0 111:67.0 115:161.0 117:977.0 118:268.0 131:1230.0 132:256.0 133:749.0 136:65.0 143:24.0 147:26816.0 148:4288.0 149:1504.0 150:101.0 155:33.0 160:86.0 175:26.0 180:26.0 184:362.0 188:78.0 190:187.0 191:61.0 194:26.0 195:32.0 200:35.0 202:28.0 204:4031.0 205:466.0 206:177.0 219:180.0 22…	4.74375	4.43931	4.62483	4.57796	4.54411	4.56532	4.54177	4.66413	4.46512	4.30574	No
uridine	878989	122	168	85:766.0 91:896.0 92:145.0 93:1368.0 94:1730.0 95:1772.0 96:3618.0 97:6361.0 98:1759.0 99:131.0 103:55.0 104:23.0 105:404.0 106:247.0 107:712.0 108:1348.0 109:747.0 110:2205.0 111:2234.0 112:1302.0 114:49.0 119:229.0 120:222.0 121:306.0 122:5497.0 123:1445.0 124:1560.0 125:862.0 126:347.0 128:42.0 129:33.0 130:36.0 132:25.0 133:231.0 134:281.0 135:236.0 136:4013.0 137:1139.0 138:966.0 139:309.0 1…	4.19455	4.32089	4.2256	4.34329	4.16281	2.6527	2.43348	2.39653	2.41868	2.3906	Yes
uric acid	413558	191	228	85:300.0 87:167.0 89:460.0 96:86.0 97:133.0 98:88.0 99:296.0 100:108.0 101:464.0 102:57.0 103:6811.0 104:631.0 105:405.0 113:319.0 115:408.0 116:113.0 117:397.0 118:73.0 119:493.0 127:406.0 129:2884.0 130:525.0 131:1447.0 132:88.0 133:3677.0 135:349.0 141:671.0 142:166.0 143:689.0 144:580.0 145:150.0 146:47.0 147:8942.0 148:1444.0 149:2572.0 150:344.0 151:151.0 155:1649.0 156:159.0 157:5298.0 158…	3.16529	3.05084	3.35661	3.10461	3.32882	2.54005	2.8549	2.61838	2.78811	2.45257	Yes
urea	1134576	441	257	91:3718.0 92:185.0 93:218.0 95:73.0 98:31.0 102:86.0 103:417.0 104:211.0 105:1803.0 107:683.0 115:1156.0 116:454.0 117:1167.0 118:189.0 119:1275.0 120:161.0 121:414.0 122:47.0 129:425.0 130:173.0 131:1267.0 132:403.0 133:813.0 134:148.0 135:229.0 141:119.0 142:95.0 143:156.0 144:121.0 145:221.0 147:5032.0 148:594.0 149:911.0 150:79.0 153:91.0 157:78.0 159:438.0 161:368.0 163:531.0 175:368.0 177:1…	4.03238	3.44713	5.16805	5.41795	5.5171	5.83335	5.69939	5.75131	5.78066	5.70976	Yes
uracil	637461	174	307	85:52.0 86:1766.0 87:97.0 88:206.0 94:40.0 98:68.0 100:844.0 101:41.0 102:338.0 103:144.0 114:32.0 116:93.0 117:70.0 129:26.0 130:458.0 131:200.0 132:25.0 141:21.0 142:13.0 143:27.0 144:55.0 146:218.0 149:72.0 156:1031.0 157:77.0 160:54.0 164:17.0 168:223.0 170:30.0 172:89.0 173:56.0 174:5443.0 175:795.0 176:285.0 177:28.0 184:40.0 186:47.0 198:14.0 200:927.0 201:6.0 207:28.0 216:29.0 217:16.0 23…	3.98973	4.13268	4.33203	4.37437	4.28324	2.83734	2.74992	2.91861	2.60818	2.56402	Yes
UDP GlcNAc	311994	231	448	85:509.0 86:1330.0 87:691.0 88:243.0 90:393.0 91:505.0 93:33.0 94:133.0 97:140.0 99:597.0 100:8516.0 101:883.0 102:592.0 103:490.0 104:614.0 105:63.0 106:107.0 108:43.0 109:65.0 111:52.0 113:161.0 114:82.0 115:736.0 116:4174.0 117:438.0 118:397.0 119:109.0 120:2985.0 121:393.0 122:231.0 123:75.0 124:82.0 126:44.0 127:250.0 129:128.0 130:107.0 131:511.0 132:501.0 133:718.0 136:21.0 137:64.0 138:77…	2.0336	2.08015	2.13942	1.71577	2.2449	2.25906	2.55842	2.38842	2.06904	2.02967	No
tyrosine	280176	86	453	85:2866.0 86:48433.0 87:4176.0 89:655.0 91:1047.0 92:155.0 95:67.0 96:510.0 97:153.0 98:109.0 99:175.0 101:162.0 102:486.0 103:1914.0 104:760.0 105:393.0 106:217.0 114:153.0 116:224.0 118:384.0 121:58.0 126:283.0 128:481.0 129:854.0 130:913.0 131:625.0 132:367.0 142:316.0 144:105.0 146:2081.0 151:48.0 152:30.0 153:64.0 158:64.0 159:53.0 160:86.0 161:68.0 165:900.0 166:125.0 170:1061.0 171:585.0 1…	4.66198	4.81723	4.70439	4.72482	4.81539	4.68328	4.78975	4.6565	4.59589	4.58848	No
tryptophan	738853	113	458	85:649.0 86:521.0 87:68.0 88:122.0 89:196.0 93:107.0 94:186.0 95:668.0 96:502.0 98:503.0 99:1371.0 100:1073.0 101:366.0 102:140.0 104:68.0 106:148.0 108:92.0 109:99.0 111:171.0 112:228.0 113:8431.0 114:705.0 115:520.0 116:81.0 117:264.0 118:73.0 120:57.0 123:275.0 124:618.0 125:330.0 126:98.0 127:338.0 128:147.0 131:448.0 133:214.0 138:97.0 139:111.0 140:148.0 142:297.0 147:3420.0 148:542.0 150:5…	4.25138	4.29032	4.17027	4.20617	4.09777	4.30123	4.48052	4.36305	4.2534	4.20495	No
trans-4-hydroxyproline	341008	259	462	85:367.0 86:221.0 87:648.0 88:316.0 91:91.0 93:212.0 96:45.0 97:58.0 100:2171.0 101:616.0 102:524.0 103:211.0 104:216.0 111:117.0 113:83.0 115:374.0 117:2314.0 119:250.0 120:599.0 121:1913.0 122:125.0 123:73.0 124:29.0 127:788.0 131:2048.0 133:1103.0 137:183.0 138:30.0 139:27.0 144:3295.0 145:263.0 146:160.0 147:20266.0 148:3207.0 149:1369.0 150:146.0 151:2028.0 152:196.0 153:87.0 158:36.0 163:59…	3.45292	3.33949	2.95789	3.22043	3.07609	3.28864	3.24677	3.14939	3.07809	3.31259	No
tocopherol alpha-	548992	110	466	86:177.0 87:54.0 89:334.0 92:43.0 94:19.0 102:133.0 109:33.0 110:5707.0 111:217.0 114:41.0 115:34.0 116:155.0 121:48.0 122:16.0 130:3857.0 131:749.0 132:269.0 134:239.0 136:20.0 137:67.0 138:50.0 140:50.0 143:73.0 145:131.0 147:737.0 151:88.0 152:17.0 154:102.0 155:65.0 156:33.0 162:28.0 165:19.0 167:141.0 179:22.0 180:16.0 184:263.0 187:88.0 188:15.0 194:19.0 198:40.0 199:25.0 200:34.0 202:21.0 …	2.1441	2.31576	2.13349	2.09554	1.98372	2.62448	2.67927	2.6295	2.79675	2.49648	Yes
thymine	472741	98	479	86:144.0 87:849.0 88:1160.0 95:25.0 96:99.0 97:138.0 98:29641.0 99:1081.0 100:626.0 101:3447.0 102:3036.0 103:8156.0 104:819.0 105:528.0 109:20.0 114:95.0 115:627.0 116:4225.0 117:7339.0 118:911.0 124:47.0 125:79.0 126:237.0 128:648.0 129:75.0 130:589.0 131:524.0 132:108.0 133:591.0 138:18.0 139:28.0 142:61.0 143:456.0 144:241.0 145:308.0 146:59.0 156:264.0 158:43.0 161:856.0 162:127.0 170:435.0 …	3.10528	2.88506	3.08238	2.95445	2.90577	2.80919	2.96779	2.86188	2.81044	2.73951	No
thymidine	1029621	129	573	85:591.0 87:169.0 89:175.0 92:21.0 93:122.0 95:313.0 97:312.0 98:167.0 99:228.0 101:982.0 103:413.0 107:85.0 109:166.0 111:110.0 112:35.0 113:171.0 115:204.0 116:301.0 121:52.0 123:124.0 127:76.0 129:5755.0 130:964.0 131:1042.0 132:179.0 133:806.0 134:116.0 135:321.0 137:157.0 139:19.0 145:597.0 146:354.0 147:794.0 153:20.0 157:52.0 159:25.0 160:18.0 161:17.0 163:63.0 165:35.0 168:39.0 173:33.0 1…	3.28661	3.32002	2.93898	3.05962	2.85652	3.25152	3.22157	3.16566	3.06961	3.1063	No
threonine	514932	142	592	85:277.0 86:159.0 87:88.0 89:124.0 92:69.0 95:29.0 96:75.0 98:149.0 99:580.0 100:416.0 101:145.0 102:96.0 103:188.0 104:36.0 107:34.0 111:30.0 112:39.0 113:124.0 114:49.0 116:119.0 117:406.0 118:68.0 119:68.0 122:7.0 125:49.0 126:138.0 127:201.0 128:95.0 130:149.0 131:263.0 132:46.0 133:325.0 140:67.0 141:61.0 142:7152.0 143:1057.0 144:313.0 145:88.0 147:2124.0 148:465.0 150:52.0 152:42.0 153:41.…	4.7597	4.73236	4.68328	4.71707	4.71953	4.60171	4.47305	4.52412	4.50201	4.45391	No
threonic acid	737051	217	816	85:281.0 89:702.0 91:433.0 92:57.0 94:32.0 98:110.0 100:106.0 102:79.0 103:1567.0 110:93.0 111:89.0 112:70.0 113:139.0 114:89.0 115:93.0 116:124.0 117:526.0 118:81.0 119:140.0 121:38.0 125:31.0 129:597.0 132:235.0 133:560.0 135:111.0 136:42.0 137:25.0 138:18.0 139:48.0 142:94.0 143:131.0 144:56.0 147:1980.0 148:3456.0 149:801.0 150:62.0 151:39.0 152:30.0 154:36.0 155:35.0 156:17.0 157:164.0 158:5…	4.43066	4.46604	4.3796	4.44848	4.26159	3.8701	3.72783	3.92046	3.88502	3.8159	Yes
threitol	478262	155	892	88:22.0 91:174.0 106:42.0 121:190.0 123:202.0 124:35.0 125:104.0 137:66.0 138:70.0 139:149.0 153:176.0 155:4152.0 156:191.0 157:122.0 171:1500.0 172:118.0 173:23.0 175:19.0 181:32.0 197:80.0 199:33.0 227:179.0 397:19.0 430:27.0 474:19.0 492:19.0	2.21906	2.44124	2.28217	2.30991	2.20613	1.97204	2.1276	2.2662	2.19683	2.31195	No
taurine	594945	117	1064	85:2612.0 86:2545.0 87:45733.0 88:44013.0 89:24434.0 90:2017.0 91:921.0 92:316.0 93:118.0 94:54.0 96:90.0 97:224.0 98:50.0 99:2686.0 100:561.0 101:102529.0 102:14514.0 103:177816.0 104:15569.0 105:12095.0 106:376.0 107:279.0 111:97.0 112:59.0 113:42.0 114:436.0 115:8036.0 116:197720.0 117:393165.0 118:47689.0 119:23184.0 120:1128.0 121:155.0 127:44.0 129:270.0 130:264.0 131:5599.0 132:1056.0 133:…	4.37124	3.41327	4.71267	4.77204	4.58482	3.82523	3.62645	3.89151	3.67395	3.2466	Yes
tagatose	294677	103	1380	93:59.0 95:25.0 96:318.0 97:80.0 98:217.0 99:340.0 100:323.0 101:168.0 102:345.0 103:10406.0 104:924.0 105:513.0 108:71.0 111:27.0 112:20.0 113:109.0 114:90.0 115:88.0 116:157.0 117:361.0 121:28.0 126:293.0 127:141.0 129:131.0 130:526.0 131:367.0 134:45.0 140:81.0 141:51.0 142:275.0 143:134.0 144:1100.0 145:168.0 146:129.0 147:603.0 148:93.0 149:65.0 150:29.0 151:35.0 152:42.0 154:65.0 155:27.0 1…	2.40389	2.33255	2.4285	2.3554	2.11006	2.30303	2.45924	2.16015	2.22962	2.39326	No
sulfuric acid	743774	262	1684	85:4327.0 86:2186.0 87:3461.0 88:2118.0 89:32761.0 90:2625.0 91:1533.0 92:170.0 93:407.0 94:368.0 95:624.0 96:729.0 97:2507.0 98:1747.0 99:1982.0 100:6529.0 101:7703.0 102:2830.0 103:88682.0 104:8750.0 105:10214.0 106:883.0 107:193.0 108:349.0 109:388.0 110:1104.0 111:1111.0 112:417.0 113:2639.0 114:28715.0 115:5538.0 116:5143.0 117:46121.0 118:4935.0 119:5857.0 120:563.0 121:271.0 122:71.0 123:1…	3.82684	3.52639	3.92142	4.04718	4.01698	2.04776	2.16944	1.99993	1.76801	1.87738	Yes
sucrose	478613	159	1700	85:304.0 87:380.0 88:246.0 89:69.0 91:64.0 93:247.0 95:502.0 96:515.0 97:6279.0 98:611.0 99:700.0 101:330.0 102:3.0 103:211.0 107:539.0 108:182.0 109:1093.0 110:295.0 111:1593.0 112:118.0 113:686.0 114:19.0 115:109.0 116:479.0 117:3906.0 118:429.0 119:218.0 121:481.0 122:11.0 123:73.0 124:69.0 125:1748.0 126:156.0 127:1160.0 128:79.0 129:2107.0 130:293.0 132:375.0 134:377.0 137:282.0 138:79.0 139…	2.40734	1.95275	2.16978	2.2767	2.12458	2.44916	2.25009	2.01953	2.35554	2.46171	No
succinic acid	505341	223	1704	85:698.0 86:242.0 89:124.0 91:1848.0 92:177.0 93:1276.0 94:67.0 95:381.0 97:527.0 98:76.0 99:130.0 100:77.0 101:280.0 103:1026.0 104:52.0 105:1859.0 106:69.0 107:989.0 109:695.0 110:242.0 111:90.0 112:36.0 113:121.0 114:24.0 115:803.0 116:104.0 117:8561.0 118:921.0 119:1118.0 121:401.0 122:41.0 123:1164.0 124:161.0 125:789.0 127:97.0 128:110.0 130:619.0 131:1895.0 132:82.0 133:3913.0 134:621.0 13…	4.67475	4.77661	4.82787	4.75635	4.7262	3.64075	3.79269	3.55623	3.55892	3.53444	Yes
stearic acid	759197	156	1708	85:9.0 86:126.0 90:10.0 93:21.0 100:99.0 103:125.0 104:26.0 108:7.0 110:32.0 116:155.0 140:82.0 141:70.0 142:96.0 149:37.0 153:32.0 154:8.0 156:6197.0 157:986.0 158:924.0 160:8.0 172:7.0 174:10.0 181:27.0 182:12.0 183:18.0 188:41.0 196:23.0 203:150.0 204:25.0 207:15.0 209:177.0 214:5.0 217:72.0 225:95.0 229:70.0 230:89.0 232:22.0 253:20.0 258:3.0 260:20.0 265:360.0 266:8.0 280:17.0 297:5.0 299:40…	4.95679	5.00714	4.59717	4.67829	4.82514	5.4481	5.37529	5.41745	5.44603	5.52173	Yes
spermidine	315703	212	1709	85:233.0 86:8.0 87:103.0 89:24.0 90:17.0 91:131.0 92:39.0 93:152.0 94:83.0 95:1.0 96:13.0 97:10.0 98:451.0 99:283.0 100:138.0 101:71.0 102:46.0 104:48.0 107:919.0 109:56.0 110:251.0 111:83.0 112:58.0 113:44.0 114:195.0 115:8.0 116:10.0 117:123.0 119:95.0 120:136.0 122:3939.0 123:366.0 124:535.0 125:134.0 126:27.0 127:274.0 130:49.0 131:105.0 132:81.0 133:153.0 134:531.0 135:75.0 136:60.0 137:3.0 …	2.62747	1.76414	2.68545	2.8936	2.86065	1.95803	1.78027	1.84023	2.09671	2.00449	Yes
sorbitol	690729	174	1799	85:164.0 86:2486.0 87:228.0 88:171.0 91:79.0 92:9.0 93:89.0 94:34.0 95:35.0 98:127.0 99:17.0 100:1656.0 101:196.0 102:580.0 103:1802.0 104:170.0 105:18.0 109:19.0 110:18.0 111:41.0 112:49.0 113:64.0 114:108.0 115:156.0 116:221.0 117:1364.0 118:152.0 119:9.0 124:70.0 127:196.0 128:170.0 129:499.0 130:595.0 131:597.0 132:119.0 133:382.0 140:43.0 142:490.0 143:226.0 144:429.0 145:103.0 146:119.0 147…	3.33927	3.65887	3.75636	3.88309	3.93434	3.36303	3.03069	3.14654	3.26048	3.13169	Yes
serine	626468	128	1801	87:193.0 90:33.0 91:5.0 93:27.0 97:23.0 98:44.0 99:135.0 100:561.0 102:243.0 103:81.0 105:123.0 106:7.0 107:24.0 109:8.0 110:62.0 112:135.0 114:336.0 115:47.0 117:114.0 121:42.0 122:25.0 123:29.0 124:17.0 126:118.0 128:9815.0 129:1441.0 130:726.0 131:69.0 132:103.0 133:2.0 134:16.0 136:49.0 137:347.0 138:53.0 139:125.0 141:48.0 142:109.0 146:19.0 147:250.0 149:71.0 152:27.0 155:27.0 162:10.0 166:…	4.78155	4.96779	4.85223	4.89976	4.75136	4.66273	4.78885	4.49958	4.52087	4.48051	No
sebacic acid, di(2-octyl) ester NIST	471634	85	1872	85:4810.0 86:144.0 92:41.0 97:18.0 98:24.0 99:1189.0 100:64.0 107:119.0 111:152.0 112:149.0 113:643.0 126:1.0 127:324.0 128:1.0 141:5.0 145:14.0 155:124.0 169:6.0 184:29.0 495:15.0	2.65062	2.64073	2.47808	2.49912	2.36086	3.00264	2.83335	2.76908	2.73968	2.78801	No
saccharic acid	592702	85	1875	85:3985.0 86:239.0 87:7.0 91:37.0 95:11.0 97:96.0 98:129.0 99:1320.0 111:232.0 112:119.0 113:744.0 114:66.0 116:7.0 121:11.0 123:25.0 125:84.0 126:21.0 127:457.0 128:3.0 135:28.0 136:25.0 138:36.0 141:216.0 142:15.0 153:23.0 154:68.0 155:234.0 156:11.0 162:5.0 165:5.0 168:7.0 169:127.0 170:13.0 172:27.0 182:3.0 183:46.0 184:17.0 185:7.0 189:24.0 195:7.0 197:131.0 198:7.0 206:15.0 212:10.0 218:9.0…	3.1441	3.05749	3.05748	3.05365	3.09549	2.67238	2.37411	2.56177	2.32177	2.53444	Yes
ribulose-5-phosphate	573497	85	1878	85:3295.0 86:204.0 88:10.0 95:34.0 97:72.0 99:1047.0 106:25.0 107:30.0 110:49.0 111:222.0 112:177.0 113:658.0 114:2.0 120:5.0 125:64.0 126:65.0 127:386.0 128:41.0 137:15.0 141:134.0 142:2.0 153:46.0 154:8.0 155:181.0 158:3.0 166:11.0 167:12.0 168:18.0 173:8.0 182:12.0 197:82.0 203:4.0 207:1.0 212:19.0 226:21.0 236:3.0 240:9.0 242:6.0 254:20.0 259:4.0 260:2.0 270:12.0 284:33.0 286:32.0 292:9.0 312…	2.56172	2.23616	2.48788	2.52828	2.66425	2.12694	1.98439	1.77808	1.86032	2.0649	Yes
ribose	493346	173	1909	88:77.0 89:122.0 92:23.0 95:403.0 96:254.0 97:3633.0 98:221.0 99:916.0 100:61.0 101:111.0 103:55.0 109:653.0 110:62.0 111:997.0 112:131.0 113:315.0 115:671.0 116:184.0 117:2972.0 118:242.0 119:190.0 121:76.0 126:40.0 127:406.0 128:23.0 129:64.0 131:50.0 132:389.0 133:108.0 134:18.0 137:12.0 138:34.0 139:667.0 140:39.0 141:91.0 142:3.0 143:659.0 144:40.0 153:9.0 155:2144.0 156:239.0 157:1032.0 158…	3.20177	3.48438	3.53468	3.55847	3.3907	2.58263	2.80249	2.73356	2.51045	2.59671	Yes
ribonic acid	855692	187	1912	85:180.0 86:23.0 87:21.0 89:18.0 90:39.0 91:459.0 93:104.0 95:445.0 97:1079.0 98:28.0 99:1.0 101:190.0 103:776.0 104:17.0 105:16.0 107:51.0 109:128.0 110:2.0 111:168.0 113:51.0 114:1.0 115:63.0 116:37.0 121:33.0 123:130.0 129:653.0 130:46.0 131:2858.0 132:388.0 133:100.0 135:11.0 136:5.0 138:1.0 141:12.0 144:15.0 149:421.0 150:49.0 158:15.0 160:1.0 163:147.0 165:29.0 167:1.0 168:3.0 170:3.0 171:2…	2.77359	2.72677	2.727	2.75811	2.51636	3.20893	3.29449	3.01244	2.50629	2.86949	No
ribitol	417425	142	1941	90:2.0 91:55.0 97:13.0 100:18.0 101:1.0 107:23.0 110:227.0 111:85.0 112:15.0 114:3.0 119:3.0 126:38.0 128:179.0 130:240.0 134:277.0 140:126.0 141:8.0 142:1246.0 143:135.0 144:21.0 147:243.0 171:228.0 172:13.0 184:116.0 195:4.0 207:6.0 253:15.0 268:92.0 288:4.0 330:2.0 364:7.0	2.77137	2.91136	3.22976	3.32842	3.03799	2.30303	2.3543	2.2662	2.24513	2.31513	Yes
raffinose	422675	103	1981	87:36.0 94:11.0 99:55.0 101:101.0 102:156.0 103:8936.0 104:810.0 105:257.0 107:9.0 110:127.0 111:11.0 112:49.0 113:29.0 114:67.0 118:68.0 119:49.0 122:8.0 123:22.0 127:6.0 128:8.0 129:1123.0 130:142.0 131:348.0 132:5.0 133:377.0 136:4.0 144:2.0 147:2152.0 148:60.0 149:259.0 150:38.0 151:3.0 156:62.0 161:22.0 162:14.0 175:54.0 176:30.0 177:139.0 182:4.0 183:60.0 184:5.0 185:4.0 186:51.0 187:20.0 1…	3.42746	2.93461	3.37857	3.66286	3.38503	2.44454	2.33355	2.04435	2.08585	2.41141	Yes
quinic acid	320124	156	1996	86:83.0 91:85.0 99:95.0 100:1096.0 101:21.0 102:128.0 107:34.0 109:27.0 110:81.0 112:9.0 114:6.0 118:7.0 124:1.0 126:21.0 127:116.0 128:172.0 129:23.0 130:332.0 132:33.0 136:32.0 139:78.0 142:23.0 143:63.0 146:250.0 152:6.0 155:16.0 156:5187.0 157:567.0 158:244.0 160:193.0 172:5.0 184:145.0 186:19.0 193:138.0 194:17.0 196:7.0 199:12.0 200:21.0 212:32.0 216:2.0 217:39.0 227:20.0 238:3.0 245:22.0 2…	2.47404	2.4364	2.38721	2.58344	2.38391	2.30303	2.00429	2.23234	1.71971	1.95656	No
pyrophosphate	832283	98	2001	85:879.0 86:61.0 87:444.0 88:16.0 90:6.0 91:219.0 92:94.0 93:495.0 94:451.0 95:2157.0 96:3066.0 97:4178.0 98:3290.0 99:594.0 100:312.0 101:643.0 102:1.0 105:80.0 106:5.0 107:374.0 108:331.0 109:1092.0 110:1397.0 111:1753.0 112:691.0 113:404.0 114:529.0 115:325.0 116:160.0 117:7.0 119:189.0 120:86.0 121:387.0 122:147.0 123:1022.0 124:554.0 125:654.0 126:103.0 127:353.0 128:114.0 129:436.0 133:103.…	3.72388	3.73548	3.72317	3.88969	3.92906	3.21841	3.16093	3.15222	3.00711	3.00449	Yes
putrescine	609499	140	2011	87:41.0 88:1161.0 89:104.0 90:725.0 91:103.0 92:14.0 97:157.0 98:35.0 99:118.0 102:1370.0 104:71.0 108:26.0 110:247.0 112:266.0 113:54.0 116:961.0 117:111.0 124:6.0 128:89.0 130:879.0 134:7.0 140:6272.0 141:335.0 142:43.0 143:95.0 144:377.0 146:1623.0 154:3.0 156:340.0 157:16.0 158:2.0 170:25.0 172:6.0 174:38.0 176:294.0 182:3.0 184:2.0 189:483.0 190:8.0 201:1.0 204:543.0 205:15.0 206:895.0 207:5…	2.97688	2.89869	3.73109	3.73919	3.40547	2.61674	2.66251	2.62318	2.5879	2.41394	Yes
pseudo uridine	834909	131	2039	85:509.0 86:74.0 87:25.0 88:6.0 89:239.0 90:81.0 91:135.0 92:13.0 93:295.0 94:79.0 95:391.0 96:368.0 97:704.0 98:468.0 99:292.0 100:303.0 101:144.0 102:94.0 105:48.0 107:200.0 108:96.0 109:169.0 110:322.0 111:341.0 112:85.0 113:155.0 114:523.0 115:588.0 116:3046.0 117:1232.0 118:102.0 119:110.0 120:2.0 121:99.0 123:93.0 124:287.0 125:128.0 126:124.0 127:34.0 128:1101.0 129:1463.0 130:336.0 131:69…	3.22012	3.16178	2.9717	3.04954	2.9233	3.00264	2.9803	2.90718	2.86674	2.94705	No
proline	250126	85	2061	85:187371.0 86:9781.0 87:49.0 89:139.0 91:6468.0 92:407.0 93:2549.0 94:615.0 95:11892.0 96:2126.0 97:8990.0 98:1516.0 99:261.0 103:66.0 105:500.0 107:167.0 108:73.0 109:2847.0 110:1903.0 112:270.0 113:313.0 114:136.0 115:85.0 119:253.0 120:118.0 121:52.0 123:282.0 124:96.0 127:235.0 128:41.0 131:84.0 133:137.0 134:101.0 137:133.0 138:92.0 140:236.0 141:10.0 146:330.0 148:248.0 152:15.0 155:220.0 …	4.52353	4.33704	4.56797	4.58535	4.47874	4.02634	4.02708	4.01244	3.99576	3.95417	Yes
pipecolinic acid	594117	292	2193	86:163.0 87:325.0 88:467.0 89:590.0 90:91.0 91:66.0 92:32.0 94:47.0 97:15.0 99:117.0 101:1733.0 102:1159.0 103:10610.0 104:1025.0 105:396.0 107:19.0 108:1.0 113:94.0 114:145.0 115:70.0 116:1948.0 117:4605.0 118:638.0 119:478.0 120:66.0 122:13.0 126:81.0 129:1036.0 130:1051.0 131:1101.0 132:82.0 133:1631.0 134:272.0 135:101.0 137:14.0 139:22.0 141:162.0 142:194.0 143:1146.0 144:188.0 145:203.0 146…	2.2164	1.93255	1.93491	2.20323	2.23711	2.29655	2.25376	2.22044	2.1073	2.24287	No
pinitol	492298	245	2438	86:503.0 88:17.0 89:116.0 90:4.0 93:88.0 95:113.0 96:66.0 97:168.0 98:89.0 99:8.0 100:314.0 101:247.0 102:27.0 103:1128.0 104:51.0 107:91.0 110:29.0 111:25.0 112:33.0 113:187.0 114:59.0 115:108.0 116:201.0 125:16.0 127:112.0 128:62.0 129:1199.0 130:50.0 131:268.0 132:1.0 133:674.0 136:3.0 140:734.0 141:200.0 142:241.0 143:310.0 144:116.0 146:71.0 147:4685.0 148:901.0 149:165.0 153:27.0 154:7.0 15…	3.50156	3.49257	3.46183	3.67204	3.52819	2.52488	2.59485	2.05034	2.40571	2.46621	Yes
phosphoethanolamine	292320	145	2476	85:2550.0 86:193.0 87:126.0 88:6679.0 89:707.0 90:300.0 91:124.0 93:76.0 96:37.0 97:2.0 98:27.0 99:74.0 100:292.0 101:166.0 102:163.0 107:98.0 108:56.0 110:19.0 111:11.0 112:18.0 114:51.0 115:684.0 116:321.0 119:4.0 120:1.0 126:129.0 127:391.0 129:145.0 130:970.0 139:7.0 141:2.0 144:18.0 145:4090.0 146:464.0 150:2.0 153:7.0 159:24.0 160:293.0 168:51.0 169:4.0 174:9.0 177:15.0 179:26.0 184:445.0 1…	3.68073	3.88176	3.96482	3.94864	4.21463	2.31258	2.54743	2.43987	2.39235	2.21981	Yes
phosphate	455205	171	2565	85:572.0 86:4847.0 87:129.0 89:685.0 90:25.0 92:3.0 95:54.0 98:136.0 99:463.0 100:3383.0 101:505.0 102:375.0 103:1245.0 104:107.0 105:177.0 107:145.0 109:397.0 110:302.0 112:21.0 113:154.0 114:474.0 115:245.0 116:335.0 117:1778.0 118:54.0 119:153.0 120:19.0 122:2.0 128:1307.0 129:1170.0 130:223.0 131:701.0 133:1383.0 134:555.0 135:125.0 137:18.0 138:13.0 139:132.0 140:413.0 141:168.0 142:52.0 143…	5.28258	5.31305	4.99981	5.01058	5.10408	5.47873	5.34486	5.48652	5.46406	5.48205	No
phenylethylamine	569952	156	2900	85:1329.0 86:310.0 87:60.0 88:392.0 90:157.0 92:2.0 93:10.0 94:48.0 95:100.0 98:70.0 99:90.0 100:1686.0 101:305.0 102:1931.0 103:660.0 104:115.0 105:3.0 107:24.0 108:30.0 109:7.0 110:50.0 112:15.0 113:134.0 114:378.0 115:568.0 116:423.0 117:177.0 119:1.0 120:74.0 122:1.0 126:7.0 127:140.0 128:1247.0 129:638.0 130:646.0 131:777.0 132:337.0 133:217.0 134:99.0 135:4.0 136:1.0 137:1.0 138:37.0 140:26…	3.19901	3.88885	3.71858	3.77106	3.94363	2.96439	3.43348	2.94669	3.0327	3.48074	Yes
phenylalanine	459926	155	3143	88:126.0 100:234.0 103:134.0 105:27.0 110:51.0 112:72.0 126:44.0 133:135.0 139:377.0 147:1501.0 155:3104.0 177:18.0 202:16.0 205:20.0 206:18.0 231:22.0 239:27.0 390:12.0 397:13.0 440:18.0 443:20.0 455:23.0 477:17.0	4.50477	4.58384	4.52049	4.50537	4.4312	4.23245	4.58742	4.18335	4.17892	4.14441	No
phenylacetic acid	1105723	129	3200	85:273.0 89:109.0 90:23.0 91:1369.0 92:78.0 93:1025.0 94:158.0 95:1512.0 97:365.0 98:1.0 99:56.0 101:38.0 102:12.0 105:1410.0 106:347.0 107:884.0 108:138.0 109:763.0 111:156.0 113:38.0 115:182.0 116:103.0 117:511.0 118:58.0 119:1067.0 120:410.0 121:920.0 122:135.0 123:237.0 124:16.0 125:112.0 128:81.0 129:3024.0 130:454.0 131:649.0 132:254.0 133:559.0 134:34.0 135:530.0 136:35.0 137:134.0 139:28.…	2.27373	2.27778	2.28639	2.3684	2.47289	2.26961	2.12269	2.02587	2.09132	2.38793	No
pentadecanoic acid	362716	212	3204	85:711.0 86:364.0 87:206.0 88:975.0 89:135.0 90:256.0 91:122.0 92:99.0 93:150.0 94:15.0 95:27.0 96:246.0 97:71.0 98:62.0 99:180.0 100:1150.0 101:1197.0 102:158.0 103:8164.0 104:1154.0 105:540.0 106:200.0 107:351.0 108:107.0 109:102.0 110:1012.0 111:112.0 113:221.0 114:485.0 115:1934.0 116:1538.0 117:76.0 118:468.0 119:337.0 120:607.0 121:86.0 122:16.0 123:38.0 126:19.0 128:76.0 129:3386.0 130:446…	3.84888	3.73385	4.0208	3.81589	3.82676	3.4978	3.51186	3.95336	3.84154	3.8423	No
pelargonic acid	295060	184	3228	86:1759.0 87:21.0 88:354.0 89:337.0 90:19.0 91:186.0 92:22.0 93:24.0 94:28.0 100:382.0 101:96.0 102:179.0 107:1347.0 108:126.0 109:57.0 110:2386.0 111:74.0 113:59.0 117:71.0 118:186.0 126:104.0 127:263.0 128:108.0 130:2197.0 131:203.0 132:92.0 134:4137.0 135:478.0 136:146.0 137:2.0 142:1.0 143:45.0 146:52.0 149:67.0 152:47.0 158:2.0 159:21.0 171:39.0 184:2708.0 185:276.0 186:40.0 187:372.0 188:52…	3.76047	3.64825	3.50902	3.19861	3.54477	3.83318	4.07545	3.99442	3.96955	4.2548	Yes
parabanic acid NIST	802998	85	3328	85:5775.0 86:502.0 87:446.0 88:25.0 96:29.0 99:2481.0 100:2367.0 101:2255.0 102:160.0 105:77.0 110:13.0 111:2732.0 112:747.0 113:396.0 114:7.0 117:197.0 118:60.0 128:709.0 129:591.0 155:2566.0 156:628.0 157:399.0 160:15.0 161:32.0 171:10.0 172:5.0 173:1388.0 174:61.0 175:9.0 179:20.0 183:14.0 187:33.0 195:6.0 197:18.0 200:59.0 201:20.0 202:99.0 203:20.0 211:206.0 215:13.0 221:19.0 223:77.0 224:10…	2.79731	2.86861	2.91626	2.83372	2.88645	2.84939	2.88236	2.94137	2.76226	2.70733	No
pantothenic acid	564741	129	3465	85:191.0 86:277.0 87:66.0 89:3069.0 90:210.0 91:208.0 95:151.0 97:32.0 98:102.0 99:150.0 100:1462.0 101:1363.0 102:883.0 103:999.0 104:50.0 106:14.0 109:94.0 110:98.0 112:151.0 113:451.0 114:547.0 115:457.0 116:591.0 117:498.0 118:74.0 119:98.0 124:3.0 127:418.0 128:1219.0 129:8112.0 130:891.0 131:802.0 132:122.0 133:1064.0 134:80.0 139:161.0 140:61.0 141:26.0 142:715.0 143:293.0 144:710.0 145:98…	2.19174	2.48971	2.49487	2.72355	2.73019	2.33705	2.24267	2.19134	2.15201	2.04174	No
palmitoleic acid	948550	191	3781	85:356.0 86:409.0 88:341.0 89:959.0 90:10.0 91:31.0 96:405.0 97:374.0 99:81.0 100:623.0 101:580.0 102:248.0 103:4375.0 104:371.0 105:876.0 107:308.0 109:273.0 110:265.0 111:226.0 113:198.0 114:142.0 115:84.0 116:282.0 117:1524.0 118:156.0 119:86.0 120:64.0 125:47.0 126:222.0 127:532.0 128:116.0 129:4207.0 130:718.0 131:878.0 132:61.0 133:1384.0 134:281.0 135:335.0 136:124.0 139:95.0 140:38.0 141:…	3.57347	3.38063	2.83721	2.96548	3.07563	3.58145	3.88399	3.74907	3.46652	2.74896	No
palmitic acid	846127	98	4219	86:124.0 88:79.0 89:641.0 90:58.0 95:36.0 97:69.0 98:4073.0 99:206.0 100:109.0 101:154.0 102:149.0 103:2060.0 104:147.0 105:72.0 113:77.0 114:75.0 115:94.0 117:1047.0 119:57.0 122:16.0 128:117.0 129:580.0 130:93.0 131:257.0 133:562.0 134:79.0 141:17.0 143:67.0 144:205.0 147:3382.0 148:559.0 149:283.0 154:19.0 156:203.0 157:147.0 160:44.0 163:55.0 169:14.0 170:241.0 171:66.0 172:85.0 175:52.0 177:…	4.21045	4.19432	3.91243	3.86702	4.02143	4.56622	4.58061	4.58647	4.56118	4.60349	Yes
palatinitol	968724	85	4263	85:2577.0 86:192.0 96:128.0 97:552.0 98:143.0 99:826.0 100:27.0 104:24.0 107:30.0 110:74.0 111:181.0 112:14.0 113:492.0 114:10.0 117:14.0 124:11.0 125:28.0 127:289.0 139:10.0 140:32.0 141:195.0 154:9.0 155:152.0 168:19.0 169:73.0 174:49.0 179:24.0 182:14.0 183:50.0 193:39.0 197:7.0 207:39.0 210:9.0 252:4.0 267:19.0 270:8.0 296:28.0 312:4.0 321:9.0 327:6.0 337:4.0 341:1.0 345:7.0 368:3.0 370:2.0 3…	1.75241	1.94277	1.65236	2.05437	1.62871	2.12694	2.24267	2.16474	2.26011	2.41141	No
p-tolyl glucuronide	909716	85	4264	85:2400.0 86:157.0 91:6.0 96:106.0 97:462.0 98:154.0 99:769.0 100:52.0 109:1.0 110:60.0 111:182.0 112:112.0 113:475.0 114:17.0 123:5.0 124:26.0 125:91.0 127:298.0 128:3.0 138:29.0 139:18.0 140:32.0 141:179.0 142:11.0 144:2.0 150:16.0 154:21.0 155:145.0 156:10.0 169:44.0 183:53.0 193:31.0 194:20.0 197:41.0 207:48.0 209:28.0 211:14.0 220:4.0 224:3.0 225:17.0 242:2.0 244:16.0 253:8.0 254:8.0 256:11.…	2.75395	2.05359	2.2514	2.05437	2.29588	2.46495	2.36005	1.98636	2.13762	2.1278	No
oxoproline	1024431	85	4265	85:2285.0 86:129.0 95:5.0 96:69.0 97:419.0 98:213.0 99:768.0 100:63.0 102:24.0 107:11.0 110:64.0 111:209.0 112:104.0 113:430.0 114:45.0 124:69.0 125:111.0 127:123.0 128:28.0 130:28.0 133:111.0 135:42.0 138:21.0 139:10.0 140:40.0 141:221.0 145:21.0 153:34.0 154:11.0 155:114.0 159:24.0 161:11.0 163:7.0 165:24.0 167:12.0 169:92.0 170:26.0 171:1.0 177:22.0 182:51.0 183:90.0 186:6.0 187:19.0 189:4.0 1…	5.42933	5.46492	5.4604	5.46548	5.42604	4.86855	5.08196	4.8969	4.8674	5.3225	No
oxalic acid	630827	157	4541	85:66.0 86:291.0 87:2.0 88:2.0 89:1373.0 90:129.0 94:55.0 97:57.0 98:102.0 99:180.0 100:426.0 101:693.0 102:2082.0 103:3016.0 104:385.0 105:497.0 107:3.0 108:121.0 109:46.0 110:334.0 111:96.0 112:151.0 113:105.0 114:268.0 115:285.0 116:332.0 117:2553.0 118:234.0 119:170.0 121:5.0 122:8.0 125:10.0 126:76.0 127:33.0 128:119.0 129:2498.0 130:956.0 131:623.0 132:128.0 133:1311.0 134:28.0 135:50.0 136…	3.10836	3.07608	2.97401	2.97939	3.08756	2.82301	2.71603	2.90386	2.13271	2.85051	No
orotic acid	642404	157	4543	86:82.0 89:743.0 97:6.0 98:47.0 99:118.0 100:181.0 101:439.0 102:127.0 103:618.0 105:234.0 110:9.0 111:1.0 112:67.0 114:57.0 115:6.0 116:464.0 117:1165.0 118:4.0 128:80.0 129:1156.0 130:624.0 131:271.0 133:769.0 135:55.0 138:51.0 140:27.0 141:15.0 142:66.0 143:131.0 144:28.0 145:71.0 147:1805.0 148:298.0 149:177.0 154:25.0 156:25.0 157:3097.0 158:620.0 159:152.0 160:1278.0 161:695.0 162:109.0 163…	2.55322	2.47365	2.39491	2.43318	2.29862	2.40315	2.40093	2.1315	2.17945	2.16518	No
ornithine	782748	217	4546	85:516.0 86:210.0 87:308.0 88:44.0 89:1357.0 90:38.0 91:106.0 93:119.0 94:129.0 95:198.0 96:257.0 97:215.0 98:257.0 99:309.0 100:249.0 101:440.0 102:198.0 103:5226.0 104:520.0 105:217.0 106:26.0 108:192.0 109:173.0 110:205.0 111:646.0 112:122.0 113:320.0 114:219.0 115:46.0 116:409.0 117:3287.0 118:315.0 119:98.0 121:32.0 122:11.0 123:162.0 124:44.0 125:81.0 128:170.0 129:2126.0 130:307.0 131:469.…	4.15779	3.96945	4.46238	4.25207	4.24766	4.05454	4.35239	3.90957	4.10861	3.32794	No
oleic acid	757109	230	4605	85:145.0 86:108.0 88:57.0 89:302.0 90:6.0 98:23.0 99:123.0 100:439.0 101:493.0 102:44.0 103:1051.0 104:33.0 105:25.0 108:16.0 109:40.0 111:52.0 112:29.0 113:53.0 114:134.0 115:26.0 116:251.0 117:1037.0 118:57.0 119:84.0 125:26.0 128:93.0 129:1068.0 130:123.0 131:603.0 132:98.0 133:1023.0 134:74.0 137:11.0 139:20.0 140:35.0 141:62.0 142:333.0 143:191.0 144:416.0 145:27.0 146:1.0 147:2132.0 148:318…	3.12116	2.14499	2.67182	2.75141	2.76979	3.20249	3.55057	3.34448	3.10887	3.45464	Yes
oleamide NIST	685736	187	4609	85:252.0 86:288.0 87:352.0 88:313.0 89:2755.0 90:353.0 91:214.0 94:31.0 95:79.0 96:89.0 97:4.0 98:62.0 99:290.0 100:1232.0 101:1584.0 102:432.0 103:3261.0 104:361.0 105:285.0 106:49.0 107:147.0 110:254.0 111:238.0 112:329.0 113:84.0 114:873.0 115:598.0 116:523.0 117:3931.0 118:358.0 119:584.0 120:12.0 121:28.0 122:1.0 124:18.0 126:173.0 127:11.0 128:137.0 129:1930.0 130:801.0 131:2126.0 132:317.0…	2.0573	2.30273	1.88845	1.92054	1.74559	3.02334	3.02763	3.09065	2.96782	3.17008	Yes
octadecanol	511105	306	4708	85:174.0 87:1489.0 88:647.0 89:5277.0 90:140.0 91:125.0 94:97.0 95:50.0 97:888.0 98:173.0 99:465.0 100:6620.0 101:5793.0 102:1307.0 103:9454.0 104:634.0 105:1122.0 106:57.0 109:55.0 111:562.0 112:35.0 113:270.0 115:8385.0 116:14277.0 117:52588.0 118:5938.0 119:3165.0 120:158.0 121:34.0 126:7.0 127:384.0 128:2082.0 129:1507.0 130:268.0 131:5317.0 132:413.0 133:10983.0 134:616.0 135:1132.0 138:2.0 …	2.28297	2.37562	2.07833	2.08672	1.96938	2.60406	2.57091	2.29761	2.32177	2.3906	No
nicotinamide	455671	173	4723	85:618.0 86:843.0 87:547.0 88:603.0 89:8940.0 90:892.0 91:117.0 97:1.0 98:110.0 99:128.0 100:2383.0 101:1572.0 102:890.0 103:15425.0 104:1643.0 105:2833.0 106:145.0 110:184.0 112:87.0 113:255.0 114:2358.0 115:898.0 116:746.0 117:4842.0 118:672.0 119:802.0 126:95.0 127:72.0 128:1714.0 129:238.0 130:1131.0 131:1510.0 132:273.0 133:4482.0 134:765.0 135:175.0 140:473.0 142:1622.0 143:339.0 144:1766.0…	3.30978	3.0625	3.46685	3.54858	3.52366	2.37682	2.46825	2.4149	2.30217	2.13745	Yes
N-methylalanine	873697	446	4793	85:279.0 86:925.0 87:114.0 88:55.0 89:3142.0 90:218.0 91:82.0 92:131.0 93:153.0 94:138.0 95:105.0 96:3469.0 97:880.0 98:2393.0 99:511.0 100:514.0 101:942.0 102:478.0 103:15218.0 104:1427.0 105:928.0 106:199.0 107:537.0 108:196.0 109:102.0 110:175.0 111:97.0 112:168.0 113:389.0 114:399.0 115:237.0 116:432.0 117:4188.0 118:459.0 119:548.0 120:36.0 122:112.0 123:623.0 124:294.0 126:441.0 127:165.0 1…	3.38098	2.99727	3.21828	3.09598	3.12661	3.19181	3.03191	3.20945	2.93408	2.99861	No
N-acetylglutamate	410320	211	4877	86:92.0 88:67.0 89:259.0 90:64.0 91:27.0 93:21.0 98:34.0 101:113.0 103:89.0 104:39.0 105:21.0 106:16.0 107:37.0 108:15.0 109:15.0 110:408.0 111:29.0 115:77.0 119:54.0 121:96.0 123:30.0 130:72.0 131:58.0 132:65.0 133:715.0 134:166.0 135:264.0 136:106.0 137:99.0 138:21.0 139:9.0 140:18.0 143:20.0 146:64.0 148:54.0 151:70.0 152:21.0 153:4.0 155:43.0 158:174.0 159:23.0 165:25.0 167:63.0 168:36.0 172:…	3.39814	3.67796	3.03081	2.94437	2.87393	3.20491	3.41298	2.95787	2.44591	3.14829	No
N-acetylaspartic acid	878860	233	4879	85:580.0 86:309.0 87:698.0 88:506.0 89:868.0 90:189.0 91:5250.0 92:570.0 93:846.0 94:515.0 95:700.0 96:402.0 97:718.0 98:256.0 99:217.0 100:114.0 101:411.0 102:407.0 103:1119.0 104:335.0 105:4543.0 106:460.0 107:579.0 108:258.0 109:352.0 110:282.0 111:330.0 112:151.0 113:86.0 114:61.0 115:2641.0 116:1036.0 117:1850.0 118:705.0 119:2726.0 120:405.0 121:936.0 122:642.0 123:301.0 124:214.0 125:138.0…	2.97781	3.02987	3.16145	3.27323	3.20528	2.37409	2.37411	2.65977	2.40307	2.29568	Yes
myristic acid	549736	173	4898	86:18.0 98:8.0 99:59.0 100:63.0 128:17.0 130:57.0 136:9.0 142:7.0 146:14.0 155:52.0 157:72.0 158:18.0 166:5.0 171:59.0 173:1526.0 174:151.0 175:88.0 221:10.0 238:5.0 247:41.0 275:149.0 303:16.0 307:17.0 352:8.0 383:10.0 410:20.0 447:2.0	4.02041	3.91206	3.90214	3.89018	3.86564	4.18898	4.44695	4.24328	4.20584	4.27816	No
myo-inositol	624368	156	4929	86:69.0 96:28.0 98:38.0 99:51.0 100:190.0 111:2.0 112:34.0 113:33.0 114:14.0 117:92.0 129:39.0 130:116.0 140:132.0 141:157.0 142:16.0 146:61.0 147:35.0 148:17.0 156:4187.0 157:562.0 158:187.0 161:1.0 168:46.0 172:18.0 184:35.0 196:7.0 217:39.0 222:3.0 229:3.0 311:5.0 326:26.0 361:5.0 376:13.0 402:11.0 404:1.0 412:5.0 457:15.0	4.73294	4.86575	4.87468	4.95103	5.12337	4.47932	4.44249	4.39168	4.47531	4.37997	No
methyltetrahydrophenanthrenone NIST	1200184	316	4937	89:95.0 91:1800.0 92:127.0 93:50.0 94:30.0 95:36.0 96:80.0 104:66.0 105:703.0 107:387.0 115:636.0 116:220.0 117:607.0 118:39.0 119:684.0 120:23.0 121:125.0 126:1.0 127:136.0 128:394.0 129:418.0 130:20.0 131:538.0 132:122.0 133:83.0 135:185.0 141:113.0 142:99.0 143:218.0 144:33.0 145:72.0 147:829.0 157:73.0 159:296.0 160:15.0 161:116.0 163:139.0 165:27.0 169:4.0 173:26.0 175:551.0 176:43.0 178:46.…	3.0573	3.0964	3.26352	3.28425	3.28362	3.28362	3.18766	3.20572	3.30117	3.07273	No
methionine sulfoxide	1028191	227	4945	92:43.0 95:10.0 97:71.0 98:123.0 100:59.0 103:34.0 105:24.0 109:89.0 111:141.0 112:85.0 113:76.0 114:29.0 115:30.0 117:7.0 121:81.0 123:114.0 124:7.0 125:69.0 132:40.0 135:24.0 137:189.0 138:16.0 139:32.0 140:18.0 142:5.0 145:3.0 151:42.0 153:107.0 154:20.0 155:1198.0 156:85.0 157:19.0 159:10.0 160:17.0 161:1.0 162:21.0 163:1.0 165:53.0 167:25.0 169:96.0 171:222.0 172:24.0 177:58.0 179:79.0 181:1…	4.26967	4.16297	4.27248	4.28808	4.1663	4.12096	4.19745	4.11613	4.02182	3.87372	No
methionine	799884	98	5085	85:133.0 86:110.0 87:139.0 88:125.0 89:1730.0 90:102.0 91:105.0 92:23.0 93:36.0 94:152.0 95:164.0 96:190.0 97:138.0 98:6168.0 99:646.0 100:354.0 101:531.0 102:164.0 103:7093.0 104:637.0 105:445.0 107:27.0 108:35.0 109:74.0 110:127.0 111:68.0 112:100.0 113:184.0 114:91.0 115:107.0 116:253.0 117:2678.0 118:306.0 119:222.0 121:59.0 122:11.0 123:10.0 124:87.0 125:219.0 126:193.0 128:316.0 129:1674.0 …	1.70319	1.7717	3.08595	2.44602	3.01813	2.03602	1.82166	2.05625	2.03948	1.88598	No
methanolphosphate	424376	100	5121	85:277.0 86:195.0 96:1.0 98:98.0 99:163.0 100:2882.0 101:551.0 102:193.0 104:20.0 110:149.0 111:77.0 112:36.0 113:32.0 114:315.0 115:250.0 116:166.0 117:517.0 118:36.0 119:25.0 126:6.0 127:61.0 128:135.0 130:31.0 132:43.0 134:1.0 140:16.0 141:23.0 142:15.0 144:80.0 147:171.0 153:9.0 158:46.0 159:1.0 171:73.0 174:60.0 184:50.0 188:9.0 199:42.0 200:9.0 208:4.0 213:8.0 215:1.0 216:2.0 226:9.0 228:71…	2.95165	3.12355	2.95819	2.11475	3.14528	3.16525	3.13438	3.00853	3.27989	3.27043	No
mannose	586846	205	5269	85:142.0 86:25.0 88:25.0 89:583.0 90:51.0 91:150.0 93:22.0 95:17.0 97:107.0 98:44.0 99:53.0 100:122.0 101:134.0 102:67.0 103:510.0 105:89.0 107:137.0 109:65.0 110:110.0 111:58.0 112:22.0 113:17.0 114:158.0 115:362.0 116:149.0 117:938.0 118:68.0 121:2.0 125:10.0 126:210.0 127:145.0 128:30.0 129:381.0 130:413.0 131:107.0 133:287.0 134:151.0 135:20.0 138:2.0 143:131.0 146:7.0 147:1979.0 148:174.0 14…	4.22865	4.1478	4.05989	4.02527	3.84692	4.1157	4.25583	4.17397	3.94425	4.08052	No
maltose	281469	145	5276	85:847.0 86:173.0 87:24.0 99:647.0 100:1799.0 101:48.0 102:74.0 104:56.0 107:3802.0 108:168.0 109:95.0 110:1816.0 111:8.0 114:64.0 115:62.0 116:15.0 117:2458.0 118:280.0 119:71.0 126:217.0 127:438.0 128:59.0 129:61.0 131:86.0 132:61.0 133:684.0 134:980.0 136:110.0 138:22.0 140:115.0 143:57.0 144:45.0 145:4912.0 146:602.0 147:3521.0 148:542.0 149:302.0 150:1.0 151:12.0 157:17.0 161:5.0 165:15.0 16…	3.61658	3.37915	3.62097	3.82469	3.6828	2.63209	2.46377	2.33931	2.40307	2.66555	Yes
malonic acid	928811	132	5290	86:64.0 89:455.0 90:2.0 91:713.0 92:30.0 95:10.0 99:7.0 100:138.0 101:86.0 102:85.0 103:2258.0 104:314.0 105:695.0 106:19.0 114:23.0 115:33.0 116:12.0 117:920.0 118:76.0 119:50.0 125:37.0 126:49.0 127:78.0 129:316.0 130:332.0 131:126.0 132:2621.0 133:561.0 134:9.0 135:9.0 140:1.0 142:174.0 143:98.0 144:113.0 145:25.0 147:1665.0 148:203.0 149:51.0 153:37.0 154:5.0 156:78.0 157:105.0 158:267.0 159:…	2.05344	1.90036	1.86691	1.64179	1.8215	2.32803	2.27858	2.19562	2.12775	2.1278	No
malic acid	494094	85	5346	85:7160.0 86:479.0 89:69.0 97:155.0 98:302.0 99:2409.0 100:404.0 105:183.0 109:25.0 110:308.0 111:491.0 112:302.0 113:1202.0 124:17.0 125:204.0 126:263.0 127:329.0 136:24.0 139:55.0 140:68.0 141:172.0 154:89.0 155:512.0 156:158.0 158:15.0 168:46.0 169:350.0 170:38.0 184:23.0 203:23.0 369:14.0 372:21.0 379:13.0 396:13.0 398:16.0 418:18.0 426:18.0 428:18.0 430:15.0 455:13.0 460:13.0 466:20.0	4.5569	4.56137	4.48412	4.42145	4.4319	3.72378	3.8166	3.64912	3.58911	3.85291	Yes
lyxose	1245380	311	5396	85:158.0 87:8.0 91:38.0 93:46.0 94:58.0 95:620.0 96:358.0 97:178.0 98:164.0 99:98.0 100:44.0 101:23.0 103:326.0 107:55.0 109:155.0 111:82.0 113:68.0 116:33.0 119:36.0 121:21.0 123:42.0 124:27.0 127:18.0 128:34.0 129:2899.0 130:267.0 138:2.0 142:186.0 143:48.0 153:10.0 155:174.0 157:16.0 168:3.0 181:12.0 187:2.0 191:15.0 193:59.0 207:54.0 208:182.0 209:89.0 221:87.0 222:37.0 249:23.0 253:39.0 266:…	2.93313	2.88043	2.86359	3.09576	3.07586	2.76041	2.46825	2.7409	2.67253	2.83066	No
lyxitol	250377	89	5471	85:689.0 86:395.0 87:115.0 88:708.0 89:5484.0 90:570.0 91:411.0 92:25.0 94:5.0 98:20.0 99:113.0 100:1112.0 101:119.0 102:927.0 104:200.0 107:238.0 108:20.0 109:118.0 110:209.0 111:9.0 113:271.0 116:1913.0 117:365.0 118:280.0 130:210.0 131:747.0 132:49.0 133:246.0 134:1046.0 135:33.0 140:21.0 143:119.0 145:3.0 146:236.0 149:9.0 152:8.0 154:6.0 161:225.0 162:21.0 176:1032.0 177:96.0 178:5.0 182:4.0…	3.42351	3.39316	3.62084	3.68109	3.55662	2.9083	2.87718	2.96372	2.84624	2.85965	Yes
lysine	814899	165	5762	85:441.0 88:56.0 91:943.0 92:136.0 93:711.0 94:211.0 95:2749.0 96:344.0 97:216.0 98:53.0 99:313.0 100:135.0 101:139.0 105:465.0 106:94.0 107:700.0 108:1718.0 109:4163.0 110:371.0 111:82.0 112:22.0 115:63.0 116:334.0 117:575.0 119:334.0 120:57.0 121:1719.0 122:414.0 123:464.0 124:36.0 125:43.0 129:1516.0 130:147.0 131:262.0 133:242.0 134:141.0 135:567.0 136:76.0 137:177.0 139:45.0 143:165.0 144:36…	4.48843	4.28737	4.84747	4.49909	4.57797	4.56245	4.21043	4.70906	4.66454	4.1751	No
lithocholic acid	688396	217	5837	85:57.0 86:5.0 90:51.0 91:17.0 93:5.0 98:11.0 99:21.0 100:204.0 101:15.0 102:14.0 103:32.0 110:20.0 113:54.0 114:9.0 116:42.0 117:5.0 120:3.0 121:12.0 123:2.0 128:118.0 129:272.0 133:9.0 143:22.0 145:3.0 146:1.0 147:222.0 148:20.0 149:19.0 150:3.0 154:13.0 155:41.0 157:218.0 161:26.0 163:5.0 164:2.0 172:6.0 175:1.0 177:17.0 178:1.0 179:9.0 189:26.0 190:29.0 193:12.0 203:5.0 204:43.0 205:101.0 207…	1.83029	1.92208	1.61457	1.62276	1.52859	2.29327	1.98439	2.09011	2.25641	2.11291	No
linoleic acid	301233	188	5990	87:330.0 88:48.0 96:22.0 98:266.0 99:67.0 100:687.0 101:200.0 102:119.0 103:20.0 108:23.0 110:168.0 112:37.0 113:88.0 114:682.0 115:365.0 116:97.0 117:318.0 118:13.0 127:10.0 128:104.0 129:168.0 130:82.0 131:428.0 132:142.0 133:149.0 134:1.0 143:137.0 144:29.0 146:34.0 147:9109.0 148:1914.0 149:731.0 150:46.0 153:155.0 172:1140.0 173:172.0 174:161.0 177:69.0 184:11.0 187:8.0 188:1845.0 189:253.0 …	3.05498	2.75412	2.32007	2.71209	2.63818	3.30878	3.4827	3.24163	3.21435	3.40346	Yes
lignoceric acid	470813	184	6324	85:1025.0 86:39.0 87:22.0 88:69.0 91:157.0 92:63.0 94:37.0 95:12.0 96:253.0 97:175.0 99:470.0 100:184.0 101:50.0 102:80.0 106:17.0 107:22.0 108:51.0 110:903.0 111:169.0 112:212.0 113:246.0 114:56.0 118:244.0 124:16.0 125:29.0 126:103.0 127:237.0 128:316.0 129:508.0 130:125.0 131:7.0 133:18.0 134:1517.0 135:47.0 136:125.0 140:115.0 141:89.0 142:3.0 143:212.0 144:25.0 147:370.0 148:99.0 149:89.0 15…	2.087	2.14499	1.78626	1.81372	1.61574	2.51314	2.36005	2.07911	2.44591	2.1996	No
leucine	811465	246	8270	85:109.0 86:278.0 88:75.0 89:1388.0 90:138.0 93:50.0 99:89.0 100:416.0 101:442.0 102:279.0 103:5330.0 104:417.0 105:254.0 107:22.0 112:16.0 113:145.0 114:1163.0 115:85.0 116:384.0 117:2621.0 118:415.0 119:44.0 122:45.0 124:10.0 128:821.0 129:1089.0 130:505.0 131:472.0 133:771.0 134:291.0 140:91.0 141:19.0 142:371.0 143:193.0 144:1336.0 145:27.0 146:122.0 147:6477.0 148:846.0 149:483.0 150:20.0 15…	4.40579	4.00727	4.33258	4.3885	4.30833	4.15352	4.0647	4.27798	4.09435	3.93558	No
lauric acid	705438	91	9320	89:492.0 90:280.0 91:6528.0 92:625.0 93:280.0 94:34.0 98:1.0 100:89.0 101:56.0 102:76.0 103:787.0 104:108.0 105:959.0 106:177.0 107:2255.0 108:939.0 109:116.0 110:19.0 111:52.0 112:10.0 113:2.0 114:27.0 115:268.0 116:19.0 117:539.0 118:51.0 119:2585.0 120:263.0 121:325.0 122:15.0 126:36.0 127:179.0 128:19.0 129:48.0 132:4.0 133:458.0 134:3157.0 135:2262.0 136:217.0 140:15.0 143:150.0 144:27.0 147…	3.79542	3.51787	3.86977	3.44044	3.77942	3.66783	4.04797	3.80349	3.61343	3.89089	No
lactic acid	843931	217	10176	85:15.0 86:2.0 89:52.0 91:137.0 93:13.0 94:51.0 95:17.0 96:10.0 100:74.0 101:87.0 103:372.0 107:1.0 108:6.0 109:2.0 110:11.0 111:21.0 112:1.0 114:46.0 115:102.0 117:101.0 118:12.0 121:21.0 122:1.0 124:47.0 125:2.0 128:67.0 129:110.0 130:178.0 131:8.0 133:25.0 134:9.0 135:50.0 138:7.0 139:14.0 140:37.0 141:10.0 142:4.0 143:93.0 144:50.0 147:648.0 148:142.0 149:134.0 150:5.0 151:49.0 155:4.0 157:63…	5.54914	5.5891	5.50491	5.48756	5.50173	5.16824	5.51753	5.56261	5.70018	5.47218	No
lactamide	851317	217	10474	85:62.0 89:283.0 95:30.0 96:304.0 98:88.0 99:226.0 100:169.0 101:959.0 102:205.0 103:2970.0 104:342.0 105:40.0 106:34.0 108:20.0 109:45.0 110:54.0 112:107.0 113:156.0 114:211.0 115:262.0 116:1901.0 117:1790.0 118:253.0 119:183.0 120:71.0 121:69.0 122:107.0 123:13.0 124:93.0 125:50.0 128:462.0 129:1300.0 130:267.0 131:1141.0 132:685.0 133:1441.0 134:121.0 136:177.0 139:36.0 140:88.0 141:126.0 142:…	2.88674	2.91943	3.01878	2.89672	2.98625	2.77584	2.85582	2.79232	2.99508	2.46171	No
isothreonic acid	911271	259	11353	85:106.0 86:3.0 89:161.0 97:44.0 98:45.0 99:12.0 100:29.0 101:111.0 103:966.0 106:36.0 116:231.0 117:438.0 121:1.0 128:48.0 129:523.0 130:140.0 131:15.0 132:34.0 133:25.0 143:46.0 144:98.0 145:12.0 147:813.0 148:305.0 154:9.0 157:165.0 158:23.0 160:552.0 161:230.0 162:47.0 163:160.0 165:25.0 168:62.0 169:66.0 171:6.0 174:100.0 177:2.0 178:1.0 180:21.0 183:30.0 186:43.0 187:1.0 188:12.0 189:97.0 1…	3.03279	2.97347	3.02189	2.96695	2.85424	2.76598	2.70065	2.68671	2.57916	2.92969	No
isomaltose	385954	183	11523	85:1341.0 86:351.0 87:209.0 88:218.0 89:89.0 92:62.0 94:2.0 96:44.0 97:83.0 98:33.0 99:302.0 100:262.0 101:1308.0 102:54.0 103:952.0 104:71.0 106:25.0 107:37.0 108:73.0 110:95.0 112:4.0 113:304.0 114:72.0 115:37.0 116:990.0 117:698.0 118:81.0 119:265.0 120:79.0 126:96.0 130:9.0 131:43.0 138:7.0 140:42.0 141:44.0 143:54.0 144:12.0 145:55.0 146:182.0 155:32.0 156:1.0 157:7.0 160:104.0 165:172.0 166…	2.07976	1.74863	1.96529	1.99809	2.02151	2.11222	2.04153	1.93521	2.175	1.96374	No
isoleucine	387487	145	11841	85:99.0 86:862.0 87:111.0 88:60.0 95:9.0 98:170.0 99:192.0 100:14.0 103:4783.0 104:181.0 105:55.0 106:17.0 107:41.0 110:231.0 111:8.0 113:4.0 115:1233.0 116:1686.0 117:145.0 118:41.0 129:16.0 130:241.0 140:7.0 142:33.0 143:79.0 144:14.0 145:2783.0 146:185.0 156:53.0 158:84.0 169:12.0 184:207.0 185:51.0 194:8.0 199:48.0 217:307.0 218:21.0 228:199.0 229:26.0 237:1.0 254:33.0 261:4.0 266:5.0 270:7.0…	4.77852	4.65123	4.82521	4.69584	4.74066	4.56958	4.49832	4.57432	4.46185	4.451	No
isoheptadecanoic acid NIST	939075	204	14697	85:34.0 86:3.0 87:27.0 88:17.0 89:344.0 90:37.0 91:9.0 92:6.0 95:11.0 98:3.0 99:21.0 101:84.0 103:826.0 104:38.0 105:17.0 106:12.0 107:7.0 108:6.0 109:6.0 113:35.0 115:33.0 116:80.0 117:233.0 118:22.0 119:14.0 120:3.0 123:3.0 126:1.0 127:76.0 129:888.0 130:129.0 131:183.0 132:7.0 133:535.0 134:71.0 135:6.0 138:5.0 139:1.0 141:11.0 142:6.0 143:160.0 144:14.0 145:37.0 146:43.0 147:1131.0 148:151.0 …	2.72849	2.62211	2.59643	2.46039	2.56409	2.72415	2.74524	2.75404	2.60818	2.8258	No
isocitric acid	693311	159	14736	85:88.0 86:48.0 88:3.0 89:1011.0 90:62.0 91:19.0 95:6.0 98:12.0 99:83.0 100:18.0 101:80.0 102:24.0 103:978.0 104:52.0 105:24.0 106:11.0 107:33.0 108:7.0 110:14.0 111:34.0 113:10.0 114:2.0 115:45.0 116:118.0 117:135.0 119:32.0 120:5.0 125:11.0 127:51.0 129:790.0 130:122.0 131:384.0 132:34.0 133:1630.0 134:193.0 135:75.0 136:2.0 137:6.0 138:4.0 141:7.0 142:12.0 143:159.0 144:25.0 145:29.0 146:105.0…	3.47551	3.51396	3.27258	3.28595	3.20359	3.05179	3.17253	2.98359	2.93873	2.89608	No
inositol-4-monophosphate	865160	446	16788	85:1685.0 86:795.0 87:2126.0 88:1620.0 89:13641.0 90:1138.0 91:1260.0 92:392.0 93:531.0 94:931.0 95:1027.0 96:12389.0 97:3458.0 98:7685.0 99:2074.0 100:1990.0 101:6432.0 102:2660.0 103:76142.0 104:6996.0 105:4835.0 106:763.0 107:3111.0 108:1016.0 109:404.0 110:839.0 111:717.0 112:1186.0 113:2859.0 114:2184.0 115:1990.0 116:2662.0 117:21141.0 118:2515.0 119:2738.0 120:905.0 121:1616.0 122:589.0 12…	2.0336	2.19011	1.96235	2.25457	2.10795	2.2296	2.18681	2.14606	2.1705	2.02967	No
inosine	679092	333	16809	85:441.0 86:184.0 88:176.0 89:3402.0 90:373.0 91:320.0 96:27.0 97:538.0 98:176.0 99:435.0 100:444.0 101:1082.0 102:1676.0 103:11224.0 104:1046.0 105:534.0 107:124.0 108:28.0 109:259.0 111:397.0 112:177.0 113:485.0 114:338.0 115:26.0 116:763.0 117:5343.0 118:620.0 119:281.0 124:43.0 125:148.0 127:27.0 128:143.0 129:7097.0 130:1907.0 131:2181.0 132:526.0 133:4442.0 134:501.0 138:114.0 139:154.0 140…	4.13028	3.90036	3.97323	4.2783	4.158	2.25188	2.23512	2.06208	1.86947	1.94184	Yes
indoxyl sulfate	962975	160	16810	85:1050.0 86:259.0 87:474.0 88:6.0 89:3944.0 90:272.0 91:591.0 94:76.0 95:318.0 96:198.0 97:452.0 98:83.0 99:600.0 100:1352.0 101:4264.0 102:1428.0 103:13280.0 104:1408.0 105:2811.0 106:137.0 107:218.0 108:1.0 109:358.0 110:63.0 111:232.0 113:842.0 114:543.0 115:839.0 116:1953.0 117:7841.0 118:598.0 119:757.0 120:270.0 121:134.0 122:59.0 123:61.0 125:81.0 128:240.0 129:11808.0 130:1760.0 131:3719…	3.092	2.90918	2.91888	2.93436	2.67872	2.75019	2.62381	2.42506	2.34659	2.80986	No
indole-3-lactate	950061	319	16841	85:532.0 86:517.0 87:1041.0 88:152.0 89:2945.0 90:298.0 91:1284.0 92:132.0 93:244.0 94:58.0 95:297.0 96:234.0 97:332.0 98:217.0 99:638.0 100:1055.0 101:1507.0 102:577.0 103:18053.0 104:2285.0 105:2651.0 106:278.0 107:193.0 108:97.0 109:501.0 110:104.0 111:116.0 112:193.0 113:344.0 114:280.0 115:314.0 116:915.0 117:6476.0 118:544.0 119:925.0 120:177.0 121:778.0 122:4.0 123:256.0 124:68.0 125:246.0…	2.41246	2.67197	2.39053	2.41264	2.40686	2.75929	2.91936	2.63262	2.72098	2.68896	No
indole-3-acetate	265535	267	17068	88:160.0 90:21.0 91:50.0 93:208.0 94:26.0 96:136.0 97:614.0 98:540.0 99:75.0 100:107.0 103:81.0 104:65.0 105:43.0 106:34.0 107:295.0 108:87.0 109:40.0 112:30.0 114:30.0 116:484.0 117:40.0 118:113.0 119:48.0 121:2.0 123:25.0 124:31.0 125:95.0 126:104.0 130:309.0 131:506.0 134:807.0 135:20.0 136:6.0 138:14.0 139:14.0 140:18.0 141:4.0 142:21.0 144:44.0 145:133.0 146:538.0 147:1296.0 148:333.0 150:4.…	2.51743	2.69311	2.45304	2.4585	2.56925	2.89037	2.84379	2.7409	2.69065	2.82775	No
hypoxanthine	450982	128	17252	85:149.0 86:228.0 88:126.0 95:40.0 96:24.0 97:26.0 98:232.0 99:160.0 100:2174.0 101:65.0 102:204.0 107:151.0 108:9.0 110:284.0 112:18.0 113:58.0 114:291.0 115:2315.0 116:372.0 117:1264.0 118:74.0 126:149.0 128:4043.0 129:730.0 130:178.0 131:382.0 132:540.0 140:14.0 141:1443.0 142:450.0 144:52.0 145:121.0 153:223.0 154:45.0 157:14.0 168:13.0 169:631.0 170:64.0 171:53.0 182:25.0 184:80.0 197:1.0 19…	4.49681	4.58452	4.58517	4.72702	4.62182	2.63058	2.47047	2.31735	1.98757	2.64528	Yes
hydroxylamine	840974	217	17297	85:125.0 86:18.0 88:16.0 89:1566.0 90:105.0 96:147.0 97:898.0 98:609.0 99:123.0 100:544.0 101:348.0 103:11605.0 104:984.0 105:456.0 110:11.0 114:404.0 116:64.0 117:2694.0 118:346.0 119:88.0 121:45.0 123:3.0 126:113.0 127:49.0 128:16.0 129:1198.0 130:260.0 131:344.0 133:3068.0 134:259.0 135:113.0 140:14.0 141:35.0 142:167.0 143:211.0 144:51.0 145:123.0 146:11.0 147:6812.0 148:793.0 149:95.0 154:54…	4.88211	5.00217	4.64865	4.62759	4.73772	4.94224	5.01387	5.02765	4.97722	5.10245	No
hydroxycarbamate NIST	535097	275	17651	85:176.0 86:1.0 87:422.0 88:31.0 94:38.0 96:264.0 98:19.0 99:27.0 100:40.0 102:802.0 103:342.0 106:7.0 107:3.0 109:173.0 110:175.0 111:13.0 114:2.0 115:99.0 119:322.0 123:97.0 124:37.0 126:1.0 127:172.0 129:797.0 130:342.0 133:480.0 134:191.0 144:9.0 145:27.0 152:1.0 157:32.0 159:29.0 161:82.0 162:33.0 163:62.0 171:1.0 175:124.0 176:27.0 177:181.0 178:14.0 179:153.0 182:4.0 183:26.0 184:27.0 189:…	4.01209	3.92198	3.82704	3.88507	3.87762	4.24693	4.14086	4.17567	4.17172	4.13241	No
hydrocinnamic acid	227179	173	17664	85:240.0 86:247.0 88:292.0 90:108.0 91:68.0 92:65.0 93:256.0 94:24.0 96:1.0 97:109.0 98:110.0 99:222.0 100:6.0 107:655.0 108:5.0 110:421.0 111:48.0 113:553.0 114:55.0 116:283.0 117:3391.0 118:17.0 119:157.0 122:22.0 123:1.0 124:11.0 126:127.0 127:163.0 128:84.0 129:683.0 130:765.0 131:1193.0 132:706.0 135:9.0 136:217.0 140:70.0 145:243.0 146:58.0 150:21.0 153:2.0 161:21.0 173:3321.0 174:366.0 175…	3.68492	4.29855	3.74447	3.97209	4.0957	2.72415	3.76333	2.80715	2.79889	3.09644	Yes
histidine	955971	204	17712	87:20.0 89:633.0 94:52.0 96:147.0 103:1757.0 111:141.0 114:15.0 119:210.0 129:1413.0 130:33.0 133:3373.0 134:288.0 135:227.0 137:40.0 139:21.0 141:12.0 142:140.0 143:402.0 145:74.0 147:1982.0 149:2.0 154:15.0 155:85.0 156:25.0 157:127.0 158:1.0 159:1006.0 160:72.0 162:9.0 163:246.0 164:49.0 165:31.0 166:52.0 168:7.0 170:19.0 172:73.0 173:15.0 175:11.0 176:39.0 177:199.0 178:33.0 180:95.0 181:3.0 …	3.60866	3.23923	4.13899	3.73726	3.86668	3.36191	3.16139	3.69271	3.69378	2.95	No
hippuric acid	996010	85	17962	85:18857.0 86:1163.0 87:121.0 89:407.0 91:95.0 94:17.0 95:309.0 96:1323.0 97:4127.0 98:1411.0 99:6334.0 100:394.0 102:47.0 103:831.0 104:128.0 108:128.0 110:541.0 111:1815.0 112:615.0 113:3550.0 114:452.0 116:21.0 119:241.0 120:171.0 121:58.0 122:169.0 123:55.0 124:263.0 125:529.0 126:510.0 127:1974.0 128:62.0 129:808.0 133:301.0 134:350.0 137:86.0 138:183.0 139:386.0 140:537.0 141:1518.0 142:208…	2.75241	3.0701	2.59506	2.6182	2.72408	2.61203	2.7715	2.60532	2.55929	2.95945	No
hexuronic acid	991205	169	18485	85:73.0 86:63.0 87:39.0 88:24.0 95:43.0 97:69.0 99:220.0 100:58.0 101:117.0 102:52.0 105:47.0 110:44.0 111:43.0 113:166.0 115:123.0 116:36.0 119:78.0 120:30.0 124:47.0 125:63.0 129:356.0 131:108.0 133:393.0 137:45.0 138:40.0 140:70.0 141:51.0 142:94.0 143:164.0 147:782.0 149:93.0 153:54.0 154:29.0 157:36.0 160:27.0 162:17.0 163:47.0 165:20.0 167:51.0 168:69.0 169:2017.0 170:274.0 171:209.0 172:40…	3.57929	3.70103	3.78842	3.49392	3.63574	3.4709	3.29648	3.46371	3.26849	3.16294	No
hexose-6-phosphate	615620	174	18520	86:161.0 158:136.0 174:443.0	3.36914	2.71754	2.89159	2.92412	3.08623	2.14118	2.07584	1.96517	1.99441	2.78587	Yes
hexitol	435454	104	20902	86:63.0 91:1145.0 95:19.0 97:37.0 99:104.0 100:175.0 103:353.0 104:3338.0 105:440.0 111:28.0 113:29.0 115:122.0 118:50.0 119:36.0 120:28.0 121:28.0 125:41.0 130:63.0 132:44.0 135:49.0 146:14.0 147:793.0 150:15.0 158:22.0 160:55.0 163:51.0 168:45.0 169:37.0 170:18.0 183:18.0 184:30.0 186:39.0 188:37.0 190:36.0 198:26.0 200:7.0 207:364.0 209:11.0 211:24.0 213:27.0 216:41.0 219:18.0 220:23.0 222:206…	3.32809	3.26136	3.29279	3.45327	3.74495	2.81318	2.67927	2.70289	2.90839	2.78907	Yes
heptadecanoic acid	822947	85	21666	85:2247.0 86:136.0 87:287.0 95:59.0 97:154.0 98:70.0 99:861.0 100:7.0 101:11.0 109:12.0 111:259.0 112:150.0 113:531.0 114:10.0 117:75.0 125:103.0 127:352.0 128:26.0 129:62.0 130:12.0 137:1.0 141:156.0 143:71.0 154:1.0 155:159.0 169:60.0 183:12.0 197:4.0 207:20.0 209:4.0 229:2.0 326:3.0 375:5.0	3.17153	3.15191	2.72445	2.66416	2.94818	3.54117	3.63351	3.47504	3.55855	3.66271	Yes
guanosine	524126	211	21683	87:11.0 89:26.0 95:4.0 96:8.0 97:20.0 101:12.0 103:211.0 105:40.0 106:5.0 107:257.0 108:132.0 109:14.0 113:145.0 115:42.0 121:59.0 123:54.0 126:8.0 129:434.0 131:20.0 133:310.0 134:44.0 135:114.0 137:199.0 139:11.0 147:74.0 148:27.0 171:5.0 181:104.0 182:53.0 183:28.0 184:25.0 197:20.0 211:1751.0 212:215.0 213:114.0 225:26.0 227:229.0 228:2.0 243:1.0 269:14.0 273:17.0 283:204.0 284:34.0 327:8.0 3…	2.23975	2.02946	2.22316	2.35057	2.18001	1.89697	2.07584	1.84978	1.8958	1.86861	No
glycolic acid	983235	204	21704	85:864.0 86:397.0 87:997.0 88:670.0 89:3371.0 90:306.0 91:249.0 92:49.0 93:61.0 94:66.0 95:236.0 96:87.0 97:772.0 98:134.0 99:884.0 100:199.0 101:6971.0 102:1086.0 103:31089.0 104:3200.0 105:1398.0 106:123.0 107:100.0 109:569.0 110:98.0 111:683.0 112:139.0 113:1344.0 114:320.0 115:1483.0 116:3547.0 117:17484.0 118:1832.0 119:1238.0 120:71.0 121:57.0 123:65.0 125:200.0 126:72.0 127:672.0 128:130.0…	3.46751	3.32821	3.26617	3.22466	3.45478	3.62739	3.474	3.62143	3.63924	3.81299	No
glycine	794195	131	21763	85:9.0 91:19.0 97:46.0 103:102.0 106:21.0 107:3.0 131:1654.0 132:120.0 161:1.0 174:5.0 341:31.0	4.72184	4.69671	4.76391	4.82297	4.81703	4.31712	4.27366	4.26297	4.23632	4.04665	Yes
glycerol-alpha-phosphate	626534	112	21802	85:404.0 86:499.0 87:257.0 88:170.0 90:131.0 91:103.0 93:40.0 96:11.0 97:62.0 98:154.0 99:66.0 100:1560.0 101:286.0 102:200.0 103:352.0 104:91.0 106:22.0 107:28.0 110:134.0 111:846.0 112:17546.0 113:1350.0 114:447.0 115:895.0 116:661.0 117:333.0 118:240.0 119:34.0 121:129.0 126:124.0 128:388.0 129:252.0 130:490.0 131:399.0 132:555.0 133:524.0 134:57.0 136:6.0 138:12.0 139:20.0 140:19.0 141:60.0 1…	4.0097	3.9527	4.22273	4.28983	4.282	2.98023	3.09202	2.60532	2.96782	3.00514	Yes
glycerol	308124	85	23635	85:3194.0 86:147.0 88:2.0 97:99.0 98:466.0 99:477.0 100:98.0 107:107.0 110:315.0 112:230.0 113:259.0 116:49.0 126:250.0 127:493.0 130:213.0 131:55.0 134:177.0 140:29.0 141:28.0 146:11.0 170:104.0 184:40.0 228:35.0 450:8.0	5.27361	5.24156	5.26528	5.31568	5.20975	4.77264	4.96155	3.65948	4.90507	4.88548	Yes
glyceric acid	645260	204	31222	85:142.0 87:229.0 88:34.0 89:908.0 90:72.0 92:17.0 95:30.0 97:75.0 98:56.0 99:143.0 100:94.0 101:626.0 102:84.0 103:2226.0 104:120.0 105:207.0 111:105.0 112:44.0 113:52.0 114:66.0 115:350.0 116:404.0 117:1734.0 118:160.0 119:425.0 121:29.0 122:13.0 123:10.0 124:15.0 125:28.0 128:105.0 129:1957.0 131:336.0 132:349.0 133:1279.0 134:64.0 135:14.0 139:18.0 141:51.0 142:164.0 143:331.0 145:167.0 146:4…	3.31064	3.12255	3.19557	3.37989	3.14039	3.14859	3.01769	3.07407	2.93174	3.50984	No
glutathione	525092	188	31223	86:1014.0 87:116.0 88:90.0 89:68.0 90:17.0 91:63.0 92:40.0 94:26.0 98:37.0 99:240.0 100:6173.0 101:708.0 102:301.0 103:213.0 104:146.0 105:183.0 106:48.0 110:49.0 113:142.0 114:1274.0 117:377.0 118:68.0 119:29.0 120:26.0 121:58.0 122:28.0 123:14.0 126:44.0 127:49.0 128:31.0 129:49.0 130:843.0 131:338.0 133:665.0 134:59.0 135:121.0 136:23.0 137:78.0 140:230.0 141:34.0 142:206.0 144:249.0 145:134.0…	2.67353	2.18436	2.96967	2.295	2.60034	1.92089	2.14669	1.97235	1.9125	2.2078	Yes
glutaric acid	508782	299	31224	86:729.0 87:92.0 89:1249.0 90:182.0 91:121.0 97:67.0 98:105.0 100:7105.0 101:480.0 102:3768.0 103:711.0 104:146.0 105:176.0 107:77.0 109:62.0 114:481.0 115:7156.0 116:4509.0 117:863.0 118:169.0 119:249.0 120:19.0 121:216.0 123:73.0 131:88.0 133:2429.0 134:286.0 135:620.0 136:34.0 137:233.0 140:21.0 147:1426.0 149:154.0 151:84.0 153:64.0 163:66.0 167:422.0 177:45.0 181:352.0 182:61.0 189:68.0 190:…	2.743	2.66341	2.61457	2.60151	2.61442	2.2296	2.22353	2.34538	2.21353	2.1996	No
glutamine	897533	91	31357	89:53.0 91:4441.0 92:881.0 93:1884.0 94:368.0 95:538.0 96:50.0 101:27.0 102:27.0 103:224.0 104:266.0 105:1572.0 106:1105.0 107:466.0 108:796.0 109:204.0 110:21.0 115:285.0 116:212.0 117:2227.0 118:370.0 119:1110.0 120:247.0 121:164.0 123:37.0 128:73.0 129:663.0 130:206.0 131:964.0 132:505.0 133:507.0 134:124.0 135:69.0 141:39.0 142:40.0 143:215.0 144:78.0 145:488.0 146:228.0 148:105.0 155:82.0 15…	4.55103	4.50974	4.50562	4.4393	4.45644	4.41912	4.61018	4.36709	4.37544	3.49501	No
glutamic acid	457416	85	31359	85:11849.0 86:655.0 88:52.0 89:28.0 93:38.0 96:103.0 97:434.0 98:390.0 99:2360.0 100:142.0 102:35.0 106:25.0 107:26.0 111:111.0 112:136.0 113:1106.0 114:97.0 119:28.0 120:27.0 122:15.0 123:25.0 124:126.0 125:346.0 127:778.0 128:67.0 129:145.0 138:32.0 139:73.0 140:166.0 141:429.0 142:7.0 143:17.0 144:49.0 149:42.0 154:22.0 155:88.0 164:16.0 166:14.0 168:94.0 169:377.0 175:54.0 182:86.0 183:210.0 …	4.75569	4.92884	5.02671	5.15151	5.11942	3.51866	3.86306	3.68985	3.65003	3.63035	Yes
glucose-6-phosphate	940426	85	31362	85:300231.0 86:19763.0 87:456.0 91:502.0 92:99.0 93:410.0 94:281.0 95:4362.0 96:15345.0 97:64666.0 98:23688.0 99:110247.0 100:8192.0 101:308.0 102:42.0 105:80.0 107:66.0 108:139.0 109:1074.0 110:7377.0 111:31000.0 112:15969.0 113:61374.0 114:5343.0 115:228.0 116:76.0 118:81.0 120:39.0 122:75.0 123:684.0 124:4560.0 125:15274.0 126:11538.0 127:40022.0 128:3923.0 129:210.0 130:69.0 136:77.0 137:391.…	3.96715	3.31146	3.47987	3.52844	3.67062	1.94355	1.9106	1.78908	1.97356	2.13745	Yes
glucose-1-phosphate	913814	246	31556	87:2.0 88:19.0 89:1300.0 90:56.0 91:7.0 93:21.0 94:23.0 95:42.0 96:295.0 98:116.0 99:213.0 100:234.0 101:531.0 102:111.0 103:2211.0 104:276.0 105:35.0 106:63.0 107:79.0 111:31.0 112:119.0 113:26.0 114:304.0 115:184.0 116:1308.0 117:1566.0 118:184.0 119:106.0 121:35.0 122:115.0 123:113.0 124:32.0 125:26.0 126:253.0 128:489.0 129:735.0 130:200.0 131:808.0 132:513.0 133:1833.0 134:323.0 135:253.0 13…	3.06188	2.7857	2.97601	2.78167	2.68829	2.50311	2.63306	2.55063	2.08585	2.19125	No
glucose	908138	254	31572	87:73.0 95:112.0 97:61.0 99:121.0 100:7.0 101:146.0 102:31.0 103:196.0 108:11.0 112:77.0 113:55.0 114:30.0 116:69.0 117:78.0 120:5.0 123:90.0 124:7.0 125:127.0 129:585.0 130:56.0 131:127.0 133:458.0 135:36.0 136:31.0 137:26.0 138:41.0 141:55.0 142:50.0 143:539.0 144:15.0 145:42.0 147:1875.0 148:142.0 149:149.0 151:53.0 153:27.0 157:46.0 158:18.0 159:12.0 163:52.0 165:23.0 166:67.0 167:402.0 168:4…	5.43528	5.39995	5.45799	5.16907	5.16658	5.53368	5.47217	5.5598	5.4065	5.46698	No
gluconic acid	630679	292	31695	87:40.0 88:9.0 98:23.0 99:153.0 100:31.0 101:290.0 102:397.0 103:171.0 107:88.0 109:5.0 110:486.0 113:137.0 114:5.0 115:54.0 116:72.0 117:6457.0 118:598.0 119:181.0 128:17.0 129:997.0 130:425.0 131:812.0 132:40.0 133:508.0 134:81.0 139:13.0 143:903.0 144:116.0 145:41.0 147:2686.0 148:280.0 149:164.0 151:8.0 155:7.0 160:17.0 161:6.0 164:6.0 171:332.0 172:55.0 173:52.0 175:22.0 184:46.0 185:32.0 18…	2.26667	2.47216	2.60324	2.35178	2.22756	2.66685	2.72721	2.60532	2.41868	2.51085	No
galactinol	573554	166	32528	85:344.0 86:129.0 89:139.0 91:342.0 93:28.0 95:1584.0 96:90.0 97:135.0 98:136.0 99:133.0 101:493.0 103:592.0 107:168.0 108:971.0 109:81.0 110:41.0 112:50.0 113:27.0 114:189.0 117:1105.0 125:71.0 131:124.0 134:76.0 136:4715.0 137:342.0 138:96.0 142:5.0 143:130.0 147:957.0 151:22.0 156:211.0 166:5951.0 167:813.0 168:226.0 169:2.0 171:445.0 175:7.0 180:42.0 182:2.0 187:665.0 188:234.0 199:11.0 201:6…	3.27745	3.16542	3.19227	3.41807	3.36475	2.52872	2.3543	2.31735	2.32177	2.63781	Yes
fumaric acid	978413	277	33401	85:135.0 87:375.0 88:29.0 89:61.0 91:132.0 93:54.0 94:79.0 95:108.0 97:27.0 98:29.0 99:166.0 100:174.0 101:252.0 102:29.0 103:278.0 104:58.0 105:3.0 107:1.0 111:38.0 114:13.0 116:102.0 117:177.0 121:52.0 125:23.0 128:4.0 129:562.0 130:173.0 131:162.0 132:164.0 133:596.0 134:91.0 135:37.0 136:29.0 141:46.0 143:717.0 144:91.0 145:100.0 146:58.0 147:1970.0 148:388.0 149:264.0 150:12.0 151:12.0 152:2…	4.21763	4.25712	4.06239	3.9994	4.1199	3.44361	3.50229	3.335	3.4036	3.51467	Yes
fucose	475394	113	34001	86:63.0 89:13.0 90:116.0 91:311.0 92:84.0 93:14.0 94:14.0 95:99.0 98:44.0 100:23.0 101:52.0 103:831.0 105:8.0 106:10.0 111:11.0 112:73.0 113:5825.0 114:151.0 116:396.0 117:421.0 118:162.0 120:5.0 121:1.0 127:11.0 129:1114.0 130:467.0 131:66.0 132:124.0 134:4.0 137:56.0 140:1.0 142:139.0 143:175.0 144:218.0 159:6.0 161:115.0 162:27.0 169:25.0 170:47.0 171:258.0 174:154.0 179:38.0 185:8.0 186:117.0…	3.76824	3.78743	3.85258	3.9259	3.86486	3.13743	3.12368	3.19732	3.16777	3.03575	Yes
fructose-6-phosphate	717756	174	34059	86:1027.0 87:668.0 88:29.0 89:200.0 90:16.0 93:13.0 100:919.0 101:32.0 102:172.0 103:369.0 106:32.0 107:1.0 111:10.0 112:34.0 114:60.0 115:422.0 116:187.0 118:8.0 128:369.0 129:649.0 130:203.0 131:174.0 132:52.0 133:222.0 134:32.0 136:36.0 143:64.0 144:78.0 146:32.0 147:2375.0 148:293.0 149:150.0 152:6.0 154:155.0 157:130.0 158:44.0 160:21.0 161:14.0 169:21.0 171:26.0 172:162.0 173:119.0 174:6595…	3.55298	2.88275	3.01225	3.10992	3.2253	2.09698	2.2888	1.97941	2.14247	1.85965	Yes
fructose	821752	169	34083	85:38.0 86:100.0 88:59.0 89:63.0 90:7.0 91:144.0 92:42.0 93:142.0 94:468.0 95:399.0 97:15.0 98:136.0 99:298.0 100:270.0 101:613.0 102:30.0 103:609.0 105:44.0 108:21.0 109:4.0 110:29.0 111:73.0 112:2.0 113:28.0 114:91.0 115:111.0 116:354.0 117:324.0 118:276.0 119:224.0 121:140.0 122:26.0 123:117.0 124:2.0 125:89.0 126:5.0 127:268.0 128:11.0 129:1098.0 130:180.0 131:691.0 132:235.0 133:1121.0 134:3…	3.15436	3.47632	3.66754	3.89589	3.78551	3.43062	3.56095	3.3196	3.08859	4.30145	No
ethanolamine	278969	177	34135	85:648.0 86:105.0 87:468.0 88:338.0 89:66.0 90:92.0 94:682.0 95:99.0 97:15.0 98:92.0 99:676.0 101:623.0 102:1093.0 103:4384.0 104:568.0 105:561.0 106:90.0 107:114.0 108:156.0 109:280.0 110:55.0 113:128.0 115:1827.0 116:348.0 117:1101.0 118:48.0 119:342.0 120:71.0 121:24.0 122:34.0 125:1.0 127:111.0 129:305.0 130:1752.0 131:1423.0 132:195.0 133:2932.0 134:452.0 135:120.0 136:33.0 138:1.0 142:70.0 …	4.43521	4.82352	4.80513	4.84174	4.7735	2.95229	3.79814	3.56414	3.50125	3.32236	Yes
erythronic acid lactone	605091	144	41682	85:286.0 86:660.0 87:664.0 88:173.0 89:6304.0 90:503.0 91:414.0 93:23.0 94:238.0 96:128.0 98:241.0 99:576.0 100:3879.0 101:1028.0 102:777.0 103:7555.0 104:658.0 105:225.0 106:38.0 107:59.0 108:76.0 109:219.0 110:382.0 111:379.0 112:353.0 113:306.0 114:110.0 115:447.0 116:776.0 117:1908.0 119:478.0 120:217.0 121:90.0 122:130.0 124:63.0 126:401.0 127:310.0 128:1045.0 129:6225.0 130:774.0 131:1936.0…	2.40734	2.06517	2.73205	2.6899	2.58859	2.12209	1.99112	2.08465	1.98757	2.1229	No
erythronic acid	572340	197	41808	85:312.0 88:364.0 90:94.0 91:482.0 98:192.0 99:239.0 100:529.0 102:14.0 104:149.0 110:38.0 113:108.0 114:43.0 115:450.0 116:42.0 127:142.0 128:1050.0 129:445.0 130:417.0 131:64.0 132:47.0 134:568.0 136:27.0 139:63.0 141:1006.0 142:127.0 144:33.0 150:29.0 151:190.0 152:1109.0 153:1523.0 154:470.0 155:3178.0 156:459.0 163:66.0 164:68.0 165:780.0 166:281.0 167:341.0 168:86.0 169:338.0 170:100.0 171:…	1.78955	1.78642	1.94116	1.80953	1.58859	1.95085	2.14669	2.31087	2.05155	1.86861	No
erythritol	568579	197	41811	88:29.0 89:67.0 90:116.0 91:86.0 102:25.0 106:31.0 107:89.0 110:204.0 115:330.0 128:413.0 129:160.0 130:163.0 134:72.0 136:97.0 139:78.0 141:926.0 142:76.0 143:46.0 146:39.0 151:110.0 152:631.0 153:1022.0 154:368.0 155:1859.0 156:149.0 164:25.0 165:434.0 166:143.0 167:166.0 169:466.0 170:30.0 178:78.0 179:50.0 180:32.0 181:53.0 183:72.0 184:431.0 185:6.0 197:2385.0 198:383.0 212:1112.0 213:148.0 …	3.36933	3.36905	3.39546	3.43528	3.36918	2.83828	2.87457	2.91699	2.91495	3.01663	No
dodecanol	440009	114	41833	87:59.0 89:2.0 92:17.0 108:204.0 114:5735.0 118:240.0 119:30.0 130:544.0 132:16.0 134:1599.0 146:23.0 158:17.0 172:119.0 184:286.0 186:18.0 199:53.0 214:4.0 216:60.0 299:63.0 361:2.0 435:11.0 450:2.0 473:7.0 475:7.0	2.25464	2.36429	2.00454	2.06151	2.1445	2.40315	2.42863	2.61353	2.53458	2.43848	No
dodecanoic acid, isopropanol ester NIST	593649	229	41866	85:738.0 86:1524.0 89:616.0 90:19.0 91:2051.0 92:562.0 93:17.0 94:1246.0 95:249.0 97:984.0 98:601.0 99:534.0 100:735.0 101:1017.0 102:264.0 105:153.0 106:85.0 108:6315.0 109:4930.0 110:4190.0 111:3692.0 112:1023.0 113:264.0 114:265.0 117:2434.0 118:423.0 119:1050.0 121:3.0 122:6.0 123:14.0 124:121.0 125:813.0 126:5717.0 127:768.0 128:647.0 129:1837.0 130:621.0 131:1160.0 132:530.0 134:116.0 136:8…	2.19174	2.27544	2.11725	1.95203	2.10583	2.53063	2.6421	2.25148	2.42375	1.88598	No
dihydrocholesterol	323785	248	41989	86:7975.0 88:717.0 89:17935.0 90:1269.0 91:848.0 93:64.0 96:195.0 98:392.0 100:20613.0 101:11239.0 102:2095.0 103:1178.0 104:116.0 107:1345.0 108:58.0 110:587.0 114:315.0 116:321.0 117:1109.0 118:271.0 127:430.0 128:286.0 129:2211.0 130:1434.0 131:1244.0 132:428.0 133:1036.0 134:1895.0 135:404.0 137:2.0 140:28.0 141:33.0 142:87.0 143:515.0 144:295.0 145:15.0 146:729.0 147:30682.0 148:4382.0 149:2…	2.09412	1.98599	1.86691	2.09116	1.9233	2.43515	1.9706	2.35137	2.25268	2.16964	No
deoxycholic acid	714710	179	42003	85:71.0 89:140.0 92:69.0 93:133.0 94:205.0 95:242.0 98:396.0 99:101.0 100:184.0 106:110.0 107:488.0 109:50.0 110:339.0 111:61.0 112:60.0 115:23.0 122:26.0 129:1217.0 130:449.0 131:111.0 132:1778.0 141:32.0 142:2.0 143:163.0 145:252.0 151:17.0 152:27.0 154:20.0 155:10.0 168:17.0 171:203.0 178:33.0 179:5818.0 180:641.0 185:131.0 196:20.0 197:63.0 199:85.0 201:117.0 206:327.0 208:31.0 209:41.0 211:3…	1.86155	2.23616	1.75407	1.93023	1.82962	2.08118	2.66676	1.83047	2.22962	1.90269	No
dehydroascorbic acid	783777	188	42007	85:117.0 86:2411.0 87:208.0 88:21.0 89:1.0 92:3.0 93:5.0 94:7.0 95:13.0 96:36.0 97:27.0 98:20.0 100:10948.0 101:3782.0 102:668.0 103:3118.0 104:152.0 105:3.0 108:2.0 109:6.0 110:68.0 111:10.0 112:4.0 113:168.0 114:3871.0 115:2182.0 116:1044.0 117:294.0 118:8.0 119:8.0 121:1.0 122:1.0 123:7.0 124:2.0 125:2.0 129:994.0 130:1010.0 131:833.0 132:32.0 133:1128.0 134:69.0 135:215.0 137:5.0 138:4.0 139:…	3.07315	2.86861	4.02044	3.90539	4.04837	2.79595	2.80042	2.76336	2.6212	3.27636	Yes
cytosin	231150	102	42016	85:1223.0 86:328.0 90:165.0 96:99.0 97:109.0 100:790.0 102:10216.0 103:199.0 104:166.0 109:65.0 110:856.0 111:966.0 112:668.0 113:1469.0 114:20.0 116:94.0 118:264.0 122:12.0 125:317.0 129:51.0 130:1576.0 134:1295.0 135:263.0 136:647.0 160:71.0 162:49.0 165:100.0 168:65.0 184:1146.0 185:120.0 186:210.0 188:4.0 199:22.0 200:143.0 201:364.0 202:8.0 205:51.0 221:130.0 223:38.0 256:5.0 257:4.0 266:13.…	2.09412	2.01687	1.79066	2.24848	2.09723	1.97888	2.0647	2.12654	1.92859	2.1229	No
cystine	244366	85	42161	85:24202.0 86:788.0 88:560.0 89:424.0 90:252.0 94:124.0 96:366.0 97:252.0 98:1770.0 99:2309.0 101:386.0 103:619.0 104:143.0 105:92.0 109:278.0 110:1166.0 111:276.0 112:1269.0 113:2669.0 125:49.0 126:563.0 127:2537.0 128:73.0 130:987.0 134:1234.0 136:122.0 137:24.0 138:72.0 139:33.0 141:143.0 143:25.0 145:87.0 149:242.0 151:93.0 152:49.0 154:34.0 155:929.0 156:142.0 157:110.0 160:16.0 162:7.0 164:…	3.6397	2.96203	3.41024	3.39581	3.20613	2.7326	2.53994	2.8275	2.77369	2.60492	Yes
creatinine	693710	230	42445	85:195.0 86:7.0 88:230.0 92:1.0 97:6.0 99:171.0 100:147.0 101:780.0 102:135.0 103:514.0 106:55.0 107:915.0 111:65.0 113:56.0 116:524.0 117:116.0 123:26.0 128:344.0 129:546.0 130:140.0 133:174.0 134:120.0 139:80.0 140:8.0 142:109.0 143:341.0 144:119.0 146:191.0 147:3779.0 148:363.0 149:201.0 150:252.0 155:110.0 156:57.0 157:72.0 158:96.0 161:1.0 163:147.0 168:119.0 169:56.0 170:167.0 171:2829.0 17…	4.85685	4.49497	4.81347	4.92542	4.79923	3.72133	3.83036	3.80044	3.97441	3.59837	Yes
conduritol-beta-epoxide	803264	165	42481	85:2929.0 86:1456.0 87:767.0 88:1684.0 89:817.0 90:328.0 91:469.0 92:96.0 93:241.0 94:1934.0 95:1499.0 96:990.0 97:921.0 98:1737.0 99:4496.0 100:5591.0 101:3448.0 102:1354.0 103:445.0 104:176.0 105:182.0 106:701.0 107:3526.0 108:2040.0 109:1483.0 110:1642.0 111:1255.0 112:2140.0 113:3176.0 114:1048.0 115:2212.0 116:6995.0 117:2950.0 118:1528.0 119:564.0 120:232.0 121:236.0 122:451.0 123:1320.0 12…	3.12083	3.18233	3.01172	3.11224	3.3027	2.63058	2.77591	2.64338	2.67536	2.84117	No
citrulline	812736	125	42913	85:9.0 93:29.0 96:17.0 98:93.0 100:294.0 101:58.0 105:112.0 106:55.0 107:675.0 115:15.0 116:52.0 118:81.0 120:47.0 124:4.0 125:6557.0 126:300.0 127:683.0 128:28.0 130:46.0 133:15.0 139:4.0 145:3.0 151:30.0 152:143.0 153:550.0 154:63.0 155:178.0 156:383.0 157:701.0 158:116.0 167:23.0 169:236.0 171:6.0 172:11.0 178:6.0 181:36.0 182:1.0 183:521.0 184:21.0 185:96.0 193:167.0 197:201.0 198:42.0 204:39…	3.55347	3.63676	3.26338	3.48342	3.18819	3.52911	3.59285	3.27515	3.10045	3.08957	No
citric acid	785756	253	42914	86:45.0 90:54.0 92:19.0 94:217.0 95:388.0 96:742.0 100:518.0 101:124.0 102:19.0 103:63.0 106:830.0 107:1877.0 108:181.0 110:258.0 115:11.0 117:2.0 122:31.0 123:329.0 124:259.0 127:70.0 129:164.0 130:102.0 131:1.0 132:167.0 134:267.0 135:394.0 142:98.0 144:37.0 147:11.0 150:75.0 154:7.0 156:317.0 157:80.0 158:8.0 163:461.0 164:130.0 168:62.0 169:25.0 173:13.0 175:15.0 176:4.0 179:4143.0 180:580.0 …	5.06998	5.15242	4.96046	4.91569	4.9495	4.85233	4.94788	4.80699	4.67026	4.70528	No
cis-gondoic acid	775244	235	42928	85:652.0 86:328.0 93:83.0 95:114.0 96:377.0 97:59.0 99:902.0 100:1011.0 101:108.0 104:27.0 107:41.0 110:39.0 112:8.0 113:3184.0 114:360.0 120:14.0 124:102.0 125:224.0 126:86.0 129:330.0 130:612.0 134:162.0 139:152.0 140:149.0 141:133.0 142:196.0 147:728.0 150:28.0 152:14.0 153:105.0 154:169.0 155:204.0 156:94.0 157:152.0 158:53.0 160:648.0 166:30.0 167:118.0 168:15.0 169:80.0 171:447.0 172:303.0 …	1.87345	1.88333	1.57318	1.53705	1.62871	2.07579	2.05902	1.98636	1.65062	2.05347	No
cholic acid	816623	123	43021	86:1598.0 100:1112.0 101:7430.0 102:454.0 106:167.0 107:144.0 108:79.0 110:140.0 111:17.0 113:73.0 114:13.0 116:212.0 123:5022.0 124:464.0 125:133.0 128:78.0 129:2378.0 130:31.0 139:97.0 140:27.0 160:55.0 164:86.0 165:84.0 179:197.0 181:39.0 184:38.0 193:71.0 194:26.0 195:24.0 203:13.0 204:21.0 207:156.0 208:42.0 209:64.0 210:135.0 211:206.0 230:10.0 234:5.0 235:13.0 237:25.0 238:39.0 240:51.0 24…	1.99099	3.07941	1.87058	1.89706	1.9	2.30303	3.54182	2.18265	2.1073	2.3307	No
cholesterol	703272	204	46131	86:333.0 87:413.0 88:206.0 89:8202.0 90:719.0 91:363.0 97:265.0 98:127.0 100:3233.0 101:2253.0 102:1373.0 103:6188.0 104:542.0 105:612.0 106:76.0 107:9.0 109:186.0 111:473.0 114:37.0 115:614.0 116:950.0 117:2503.0 118:147.0 119:469.0 120:9.0 126:70.0 129:4656.0 130:758.0 131:1781.0 132:813.0 133:3272.0 134:442.0 135:181.0 136:21.0 142:245.0 143:1048.0 144:157.0 145:275.0 146:34.0 147:12325.0 148:…	4.52682	4.55153	4.5695	4.76999	4.71709	4.79977	4.77782	4.82424	5.02735	4.92712	No
capric acid	283016	145	46138	89:31.0 104:187.0 105:342.0 106:108.0 107:55.0 113:185.0 115:506.0 120:197.0 121:58.0 124:11.0 129:580.0 131:1172.0 132:335.0 133:3327.0 134:332.0 135:331.0 144:332.0 145:20723.0 146:2841.0 147:17770.0 148:2882.0 149:2293.0 150:391.0 151:181.0 157:115.0 159:11.0 161:34.0 162:23.0 163:70.0 164:38.0 165:4.0 166:83.0 167:88.0 173:47.0 175:71.0 176:1.0 177:189.0 178:65.0 182:20.0 186:4.0 187:9.0 190:…	2.49976	2.38302	2.3428	2.25306	2.26749	2.34296	2.74875	2.6524	2.6032	2.95	No
beta-sitosterol	478275	101	46146	87:894.0 88:159.0 89:3652.0 90:333.0 91:799.0 94:67.0 99:1307.0 101:19427.0 102:1907.0 103:2847.0 104:152.0 105:729.0 107:65.0 108:49.0 109:104.0 110:87.0 111:1044.0 112:170.0 114:28.0 115:2107.0 116:11015.0 117:17851.0 118:2032.0 119:1072.0 120:80.0 121:36.0 125:55.0 129:5036.0 130:2119.0 131:1305.0 132:709.0 133:2487.0 134:207.0 135:220.0 142:262.0 143:4576.0 144:531.0 145:239.0 146:558.0 147:1…	3.26333	3.34071	3.04545	3.18639	3.04953	3.57254	3.43469	3.37114	3.39828	3.44229	No
beta-glycerolphosphate	344140	201	46224	97:1.0 109:91.0 127:48.0 129:967.0 143:56.0 145:194.0 157:29.0 169:27.0 187:35.0 199:24.0 201:1418.0 202:190.0 203:83.0 204:99.0 215:15.0 261:184.0 263:31.0 293:38.0 324:13.0 328:6.0 330:22.0 338:12.0 342:7.0 365:5.0 370:3.0 374:5.0 383:8.0 436:5.0 463:10.0 470:6.0 483:3.0 490:6.0 491:2.0 498:6.0	2.19174	2.08382	2.36323	2.26945	2.24951	2.14118	2.14669	2.05034	2.1705	2.13745	No
beta-gentiobiose	763143	99	47170	85:95924.0 86:6776.0 87:202.0 90:25.0 92:62.0 95:596.0 96:567.0 97:3843.0 98:2622.0 99:43130.0 100:3117.0 101:158.0 107:75.0 108:32.0 109:743.0 110:2663.0 111:8705.0 112:7237.0 113:24208.0 114:2597.0 123:57.0 124:874.0 125:5604.0 126:4432.0 127:17149.0 128:1682.0 129:185.0 136:17.0 139:690.0 140:470.0 141:8389.0 142:1105.0 153:893.0 154:1635.0 155:8864.0 156:997.0 157:19.0 164:15.0 167:243.0 168:…	3.50059	3.28748	3.4094	3.68739	3.56675	2.36582	2.32434	2.28393	2.32177	2.45025	Yes
beta-alanine	563794	279	47358	86:72.0 87:14.0 88:18.0 89:37.0 90:7.0 91:424.0 93:65.0 95:175.0 96:136.0 97:2.0 98:9.0 103:296.0 105:84.0 106:35.0 107:7.0 110:473.0 111:236.0 112:17.0 115:228.0 116:60.0 117:11.0 118:367.0 119:278.0 121:16.0 123:10.0 128:178.0 129:138.0 132:105.0 133:67.0 134:4.0 135:91.0 143:42.0 149:123.0 151:45.0 153:28.0 156:40.0 159:46.0 160:18.0 161:241.0 162:31.0 163:292.0 164:5.0 165:25.0 167:25.0 174:4…	2.66508	2.83693	3.17452	3.14343	3.11613	2.41574	2.53994	2.38014	2.47603	2.42145	Yes
benzoic acid	418870	160	48608	86:76.0 94:5.0 100:514.0 101:75.0 103:32.0 116:1619.0 119:8.0 133:154.0 137:18.0 144:135.0 147:696.0 148:96.0 149:23.0 160:1163.0 161:104.0 162:43.0 165:105.0 190:208.0 192:32.0 204:22.0 233:3.0 234:41.0 261:2.0 262:180.0 263:23.0 291:6.0	3.46451	3.36734	3.09584	3.20831	3.11613	3.93605	3.82832	3.74272	3.84547	3.9975	Yes
behenic acid	1030810	357	50367	85:1584.0 87:870.0 88:134.0 89:779.0 91:505.0 93:582.0 95:2178.0 97:1672.0 98:995.0 101:5636.0 102:477.0 103:2078.0 104:347.0 105:557.0 106:142.0 107:461.0 109:944.0 113:741.0 115:1640.0 116:1603.0 117:1416.0 118:157.0 119:436.0 121:674.0 122:97.0 123:483.0 129:18749.0 130:4002.0 131:3829.0 132:944.0 133:4641.0 134:544.0 135:1542.0 136:238.0 137:791.0 138:137.0 139:139.0 143:165.0 144:19.0 145:15…	2.64866	2.74147	2.4662	2.48511	2.46178	2.99877	2.99511	2.91129	2.9182	3.06151	No
aspartic acid	1082073	328	58121	87:183.0 89:197.0 92:222.0 101:863.0 102:14.0 115:456.0 122:104.0 123:280.0 129:1839.0 130:392.0 136:30.0 143:49.0 146:639.0 148:71.0 155:10.0 157:182.0 160:69.0 167:39.0 170:11.0 171:85.0 172:3.0 174:34.0 178:21.0 180:16.0 181:251.0 182:29.0 186:31.0 187:97.0 193:270.0 194:28.0 195:237.0 196:13.0 197:67.0 199:74.0 200:21.0 201:545.0 202:132.0 203:100.0 204:10.0 207:341.0 208:104.0 209:117.0 210:…	4.04236	4.32017	4.38435	4.49144	4.47378	3.15316	3.45628	3.25483	3.22843	3.07714	Yes
asparagine	573246	102	62840	87:4057.0 88:5525.0 89:765.0 90:1543.0 100:11890.0 102:55390.0 103:29217.0 104:5247.0 105:1184.0 108:67.0 119:1008.0 122:2.0 130:2463.0 131:2300.0 132:711.0 144:5821.0 146:14115.0 157:175.0 158:635.0 159:780.0 160:704.0 161:2919.0 162:993.0 172:1593.0 173:925.0 174:1148.0 175:3732.0 176:3110.0 177:1335.0 186:207.0 188:282.0 194:20.0 199:114.0 200:1506.0 201:794.0 206:1987.0 207:1193.0 208:260.0 2…	3.53455	3.62137	3.64629	3.6388	3.50215	3.03899	3.4145	2.98151	2.74573	2.80063	Yes
ascorbic acid	475100	116	84088	85:168.0 87:207.0 88:151.0 89:133.0 90:2.0 91:8.0 93:92.0 97:51.0 98:7.0 99:848.0 100:1033.0 101:959.0 102:103.0 103:2722.0 104:119.0 105:5.0 107:39.0 110:138.0 111:176.0 112:184.0 113:730.0 114:173.0 115:212.0 116:4464.0 117:504.0 118:199.0 121:54.0 123:79.0 128:52.0 130:228.0 131:45.0 132:1450.0 133:211.0 136:8.0 138:38.0 142:27.0 143:337.0 144:1713.0 145:87.0 146:253.0 147:2024.0 148:138.0 149…	2.90731	2.8158	2.51766	2.37647	2.57435	2.88787	2.83142	2.92659	2.70277	2.74308	No
arachidonic acid	1132143	215	84208	85:558.0 89:156.0 90:6.0 91:1319.0 92:243.0 93:1728.0 94:364.0 95:2057.0 96:49.0 97:550.0 99:98.0 100:14.0 101:61.0 103:39.0 104:98.0 105:1172.0 106:1300.0 107:1993.0 108:651.0 109:939.0 110:285.0 111:295.0 115:56.0 116:27.0 117:253.0 118:29.0 119:773.0 120:403.0 121:1088.0 122:319.0 123:356.0 124:18.0 125:73.0 129:644.0 130:160.0 131:587.0 132:17.0 133:670.0 134:215.0 135:684.0 136:165.0 137:115…	2.7758	2.84078	2.74831	3.03674	2.86364	3.16833	3.16766	3.03087	3.06904	3.1001	No
arachidic acid	536892	98	84390	85:94.0 90:138.0 91:282.0 95:178.0 97:60.0 98:14227.0 99:1045.0 100:741.0 103:638.0 108:61.0 111:61.0 114:62.0 129:2370.0 130:831.0 131:1261.0 133:794.0 142:47.0 145:82.0 146:550.0 147:2654.0 148:327.0 154:126.0 155:101.0 156:849.0 167:18.0 170:328.0 171:126.0 172:554.0 175:38.0 182:52.0 183:46.0 184:149.0 188:4346.0 189:546.0 190:296.0 199:32.0 200:336.0 203:59.0 218:374.0 220:150.0 244:944.0 24…	3.17653	3.15656	2.92729	3.05604	3.05983	3.53968	3.54687	3.52047	3.52907	3.59771	No
aminomalonate	508958	268	84682	86:2883.0 88:133.0 89:9023.0 90:878.0 91:197.0 93:232.0 95:440.0 96:89.0 99:50.0 100:6376.0 101:515.0 102:714.0 104:60.0 107:163.0 114:397.0 115:671.0 116:731.0 117:422.0 118:161.0 119:396.0 120:137.0 121:138.0 122:50.0 126:83.0 130:1234.0 132:205.0 133:1274.0 135:121.0 137:197.0 138:24.0 146:264.0 153:22.0 154:33.0 160:418.0 161:98.0 162:67.0 164:139.0 167:2345.0 168:267.0 169:220.0 172:280.0 17…	3.24	3.24581	3.48363	3.5029	3.55496	2.93237	3.1222	3.05212	3.17095	2.86683	No
altrose	354436	228	87808	86:202.0 87:19.0 88:159.0 90:90.0 91:253.0 92:134.0 95:131.0 96:155.0 97:230.0 101:564.0 102:110.0 103:606.0 104:115.0 105:107.0 107:90.0 108:185.0 109:99.0 110:3269.0 111:309.0 112:230.0 115:120.0 116:300.0 117:339.0 118:176.0 119:139.0 120:117.0 121:124.0 122:26.0 124:42.0 125:103.0 126:174.0 129:257.0 132:76.0 134:2253.0 135:188.0 136:555.0 137:145.0 138:114.0 140:437.0 141:118.0 142:38.0 143:…	5.45169	5.47433	5.29379	5.22964	5.29918	5.62858	5.63543	5.65171	5.58858	5.62482	No
alpha-aminoadipic acid	700035	160	87822	85:206.0 86:482.0 87:460.0 88:409.0 89:4155.0 90:252.0 91:183.0 96:101.0 97:99.0 98:197.0 99:442.0 100:741.0 101:1118.0 102:470.0 103:5831.0 104:407.0 105:2036.0 106:167.0 107:110.0 108:29.0 110:133.0 111:276.0 112:76.0 113:241.0 114:843.0 115:486.0 116:136.0 117:2252.0 118:359.0 119:359.0 120:49.0 124:14.0 127:311.0 128:285.0 129:1612.0 130:552.0 131:605.0 133:2644.0 134:532.0 135:82.0 138:84.0 …	2.80079	2.5753	3.37447	3.39075	3.28432	2.50715	2.30532	2.54875	2.52469	2.07051	Yes
alloxanoic acid NIST	280725	86	91421	86:8339.0 87:744.0 89:227.0 90:94.0 91:188.0 96:110.0 102:223.0 103:203.0 104:202.0 105:83.0 108:46.0 117:805.0 119:126.0 125:37.0 127:324.0 132:100.0 133:362.0 142:104.0 145:2.0 146:1045.0 147:6209.0 171:95.0 177:124.0 179:87.0 188:190.0 189:78.0 191:333.0 192:122.0 193:292.0 194:58.0 195:32.0 203:116.0 204:29.0 205:70.0 207:354.0 220:136.0 249:419.0 250:149.0 251:84.0 252:38.0 265:319.0 266:81.…	2.10802	2.37188	2.5102	2.3684	2.39279	2.08651	1.86841	2.06783	2.10204	1.88598	No
allantoic acid	817738	113	97204	85:1908.0 86:429.0 88:506.0 90:85.0 91:173.0 92:113.0 94:680.0 95:481.0 96:246.0 97:117.0 98:1405.0 99:2648.0 100:1987.0 101:906.0 102:376.0 103:264.0 104:139.0 105:27.0 107:103.0 108:122.0 109:424.0 110:143.0 111:219.0 112:579.0 113:10013.0 114:1081.0 115:1063.0 116:1424.0 117:999.0 119:180.0 121:16.0 122:163.0 124:395.0 125:317.0 126:422.0 127:403.0 128:293.0 129:2181.0 130:658.0 131:1192.0 132…	3.92099	3.36295	3.7152	3.1685	3.08934	3.35767	2.78567	3.40027	3.02137	3.2253	No
alanine-alanine	960057	142	97708	85:891.0 86:702.0 89:376.0 94:23.0 95:152.0 96:151.0 97:103.0 99:458.0 100:359.0 101:309.0 102:197.0 103:2238.0 104:50.0 109:77.0 111:101.0 112:107.0 113:264.0 114:44.0 116:312.0 117:808.0 118:42.0 123:9.0 124:18.0 125:6.0 127:286.0 128:333.0 129:556.0 130:253.0 131:293.0 132:64.0 133:79.0 137:24.0 140:65.0 141:70.0 142:3495.0 143:538.0 144:205.0 145:82.0 146:166.0 147:1736.0 148:66.0 152:5.0 154…	2.92434	3.36696	2.55394	3.3844	3.26543	2.71303	3.13197	2.71722	2.57024	2.54202	No
alanine	932190	156	97891	89:538.0 90:283.0 91:22.0 95:681.0 96:264.0 97:91.0 100:359.0 101:136.0 102:217.0 103:3188.0 104:176.0 105:32.0 107:307.0 108:66.0 113:107.0 114:151.0 115:229.0 116:394.0 117:1800.0 118:56.0 119:301.0 120:89.0 121:2.0 123:68.0 126:7.0 128:396.0 129:1186.0 130:189.0 131:229.0 132:15.0 133:482.0 135:55.0 140:151.0 142:381.0 143:192.0 144:320.0 147:4010.0 148:206.0 149:110.0 150:1.0 154:3.0 155:295.…	5.16355	4.8452	5.16	5.05427	4.98614	4.61084	4.6036	4.75102	4.69803	4.44238	No
adipic acid	794158	217	98027	86:71.0 88:83.0 89:741.0 90:139.0 91:3.0 94:69.0 95:17.0 99:225.0 100:447.0 101:416.0 102:76.0 103:4492.0 104:223.0 105:136.0 109:130.0 111:1.0 112:6.0 113:156.0 114:142.0 115:125.0 116:479.0 117:1631.0 118:159.0 119:47.0 120:13.0 122:4.0 125:46.0 126:52.0 128:212.0 129:1366.0 130:696.0 131:827.0 132:55.0 133:1155.0 135:95.0 136:19.0 137:1040.0 138:45.0 139:2.0 140:43.0 141:333.0 142:290.0 143:31…	2.52796	2.62105	2.46805	2.40735	2.33402	2.6819	2.75685	2.63727	2.57204	2.71371	No
adenosine-5-monophosphate	795883	232	98053	86:126.0 100:94.0 117:188.0 129:128.0 130:63.0 131:191.0 133:134.0 135:6.0 144:145.0 146:267.0 147:311.0 148:125.0 165:37.0 172:22.0 174:170.0 184:14.0 190:5.0 192:42.0 194:20.0 204:237.0 205:171.0 216:8.0 217:76.0 218:106.0 219:8.0 232:4547.0 233:1015.0 234:418.0 235:33.0 243:3.0 272:1.0 281:7.0 282:17.0 291:48.0 308:3.0 319:2.0 339:38.0 341:25.0 347:18.0 362:12.0 375:3.0 376:11.0 437:40.0	1.94374	1.99504	2.15296	2.20493	2.39934	2.07032	2.19524	1.86826	1.90423	1.94184	No
adenine	782065	113	99868	85:973.0 86:663.0 87:326.0 88:144.0 89:245.0 92:70.0 93:517.0 94:202.0 98:502.0 99:1761.0 100:1290.0 101:1507.0 102:227.0 103:669.0 104:99.0 108:60.0 112:190.0 113:11573.0 114:962.0 115:849.0 116:227.0 119:139.0 120:46.0 121:213.0 122:14.0 124:441.0 125:288.0 126:364.0 127:425.0 128:217.0 129:4097.0 130:427.0 131:396.0 132:90.0 133:736.0 134:18.0 135:85.0 136:53.0 138:94.0 139:95.0 140:205.0 141:…	2.69882	3.09534	2.83957	2.87297	2.64745	2.29655	2.17821	2.05625	2.05155	2.10269	Yes
aconitic acid	436137	114	100666	87:488.0 88:63.0 94:23.0 98:37.0 99:117.0 101:67.0 104:62.0 106:57.0 110:91.0 112:21.0 114:3221.0 115:206.0 129:33.0 136:27.0 139:62.0 157:26.0 183:38.0 195:19.0 196:16.0 244:16.0 305:16.0 347:16.0 371:13.0 396:30.0 398:20.0 419:13.0 431:16.0 440:14.0 444:16.0 483:22.0	2.96611	2.99549	2.77138	2.80058	2.53735	2.6336	2.68472	2.24772	2.65212	2.3516	No
6-deoxyglucose	471608	117	102246	85:949.0 86:473.0 87:1132.0 88:455.0 89:3473.0 90:244.0 91:230.0 98:528.0 99:529.0 100:164.0 101:3001.0 102:622.0 103:884.0 111:79.0 112:566.0 113:252.0 114:167.0 115:182.0 116:1336.0 117:13646.0 118:1354.0 119:482.0 125:39.0 126:374.0 127:200.0 128:651.0 129:642.0 130:383.0 131:255.0 132:105.0 133:1144.0 139:115.0 140:325.0 142:483.0 143:163.0 144:32.0 147:4260.0 148:350.0 149:96.0 154:1055.0 15…	3.19455	3.15097	3.18331	3.23618	3.17605	2.68055	2.7333	2.8344	2.78702	2.78156	No
5-methoxytryptamine	759332	225	102604	85:923.0 86:226.0 87:234.0 88:292.0 89:183.0 90:64.0 92:25.0 93:118.0 94:776.0 95:1200.0 96:501.0 97:362.0 98:631.0 99:2195.0 100:1795.0 101:545.0 102:461.0 103:186.0 105:110.0 109:145.0 110:96.0 111:359.0 112:177.0 113:1287.0 114:293.0 115:1691.0 116:763.0 117:365.0 118:86.0 119:161.0 121:82.0 122:100.0 123:433.0 124:202.0 125:546.0 126:1349.0 127:606.0 128:462.0 129:2205.0 130:528.0 131:436.0 1…	2.30525	2.39743	2.23907	2.80953	2.44063	2.63058	2.40866	2.84693	2.51661	2.2078	No
4-hydroxyphenylacetic acid	373630	117	103102	85:170.0 86:454.0 87:71.0 88:270.0 89:233.0 91:379.0 93:134.0 94:39.0 95:611.0 96:448.0 101:493.0 105:429.0 106:76.0 107:758.0 108:38.0 113:39.0 115:182.0 116:906.0 117:16696.0 118:1334.0 119:552.0 124:148.0 125:28.0 128:33.0 129:4186.0 130:401.0 131:4101.0 132:2979.0 133:842.0 143:19.0 145:3295.0 146:466.0 147:86.0 150:17.0 155:313.0 157:275.0 168:42.0 169:27.0 172:63.0 199:6183.0 200:657.0 201:…	2.62435	2.67944	2.40462	2.29638	2.64067	2.49284	2.62846	2.50299	2.47378	2.6781	No
4-hydroxybutyric acid	889000	387	103870	85:4975.0 86:1068.0 88:1581.0 89:25913.0 90:2090.0 91:1501.0 92:147.0 93:210.0 94:259.0 95:99.0 96:257.0 97:902.0 98:761.0 99:1980.0 100:5598.0 101:16522.0 102:3516.0 103:48579.0 104:4949.0 105:7078.0 106:841.0 107:900.0 108:266.0 109:412.0 110:201.0 111:890.0 112:304.0 113:2828.0 114:8636.0 115:5339.0 116:6092.0 117:11249.0 118:1408.0 119:4252.0 120:452.0 121:1158.0 122:155.0 123:359.0 124:126.0…	3.18663	3.41276	3.40675	3.60314	3.38804	2.2765	2.37961	2.33003	2.42878	2.1229	Yes
3-ureidopropionate	753888	85	104131	85:230310.0 86:13494.0 93:491.0 94:434.0 95:1018.0 96:1969.0 97:1748.0 98:100060.0 99:15827.0 100:1496.0 107:112.0 108:271.0 109:191.0 110:1159.0 111:1216.0 112:11823.0 113:923.0 122:215.0 123:48.0 124:1199.0 125:580.0 126:2566.0 127:855.0 135:77.0 136:173.0 138:485.0 139:135.0 140:11053.0 141:1243.0 150:61.0 151:17.0 152:238.0 154:6980.0 155:545.0 166:128.0 167:65.0 168:1878.0 169:345.0 174:137.…	2.75857	2.44602	2.96205	3.17581	2.96381	2.37682	2.1276	2.2589	2.26741	2.23911	Yes
3-phosphoglycerate	1130737	195	104362	85:2053.0 86:496.0 87:951.0 88:600.0 89:1671.0 90:472.0 91:10607.0 92:1289.0 93:10424.0 94:1466.0 95:7235.0 96:1139.0 97:1253.0 98:279.0 99:960.0 100:189.0 101:2615.0 102:649.0 103:7253.0 104:1322.0 105:17411.0 106:2284.0 107:7899.0 108:882.0 109:2997.0 110:342.0 111:743.0 112:195.0 113:887.0 114:182.0 115:2445.0 116:2839.0 117:17668.0 118:2369.0 119:6953.0 120:1080.0 121:4161.0 122:617.0 123:134…	3.54517	2.92102	2.79676	2.87187	2.77892	2.11222	2.13245	2.18702	2.24513	2.30875	Yes
3-hydroxybutyric acid	1060033	223	105113	86:54.0 90:41.0 91:866.0 92:69.0 93:678.0 94:104.0 95:579.0 98:46.0 99:80.0 102:139.0 105:419.0 106:57.0 107:462.0 109:586.0 111:53.0 113:58.0 115:215.0 117:278.0 119:323.0 120:72.0 121:370.0 122:99.0 123:194.0 124:62.0 128:100.0 130:120.0 132:78.0 133:119.0 135:345.0 136:40.0 137:75.0 141:57.0 142:103.0 143:91.0 144:100.0 145:188.0 147:898.0 149:318.0 150:70.0 151:76.0 155:62.0 156:29.0 157:46.0…	3.96426	4.00961	4.10786	3.91113	4.0887	4.03715	3.99769	3.81151	3.37178	4.06162	No
2,5-dihydroxypyrazine NIST	905614	159	105450	85:775.0 87:64.0 89:64.0 91:805.0 93:108.0 94:38.0 95:793.0 96:110.0 97:1830.0 98:124.0 99:339.0 101:283.0 103:1403.0 105:81.0 109:393.0 110:82.0 111:635.0 112:64.0 113:214.0 115:119.0 117:299.0 118:57.0 119:36.0 121:48.0 123:217.0 124:27.0 125:347.0 126:56.0 127:111.0 128:51.0 129:822.0 130:94.0 131:370.0 132:35.0 133:115.0 134:36.0 135:66.0 137:116.0 139:64.0 141:35.0 143:169.0 144:419.0 145:10…	2.99941	2.80136	3.17161	2.88412	3.09066	2.09698	2.09202	1.99993	1.92062	2.289	Yes
2-monoolein	816773	219	106328	88:317.0 89:510.0 91:288.0 92:120.0 100:65.0 101:901.0 102:334.0 103:1348.0 104:126.0 105:163.0 113:57.0 114:50.0 115:517.0 116:248.0 117:1356.0 118:284.0 119:326.0 120:38.0 122:26.0 124:61.0 128:25.0 130:74.0 131:528.0 132:111.0 133:864.0 134:138.0 135:319.0 137:46.0 139:27.0 143:50.0 145:114.0 146:85.0 147:2772.0 148:146.0 149:127.0 150:169.0 151:52.0 157:42.0 161:196.0 162:47.0 163:103.0 164:2…	2.89742	2.40272	2.25291	2.31913	2.22917	2.6336	2.62692	2.63727	2.80418	2.59339	No
2-hydroxyvaleric acid	952641	201	106344	85:1545.0 86:388.0 87:774.0 88:496.0 90:261.0 96:348.0 97:3473.0 98:1786.0 99:225.0 100:353.0 101:4346.0 102:502.0 103:2144.0 111:1366.0 112:571.0 113:194.0 114:149.0 115:232.0 116:1593.0 117:2085.0 118:387.0 125:490.0 126:147.0 128:79.0 130:1019.0 131:688.0 132:730.0 133:751.0 135:427.0 137:188.0 138:59.0 139:290.0 140:45.0 141:103.0 145:879.0 146:341.0 147:5419.0 148:1138.0 151:367.0 152:134.0 …	2.80904	2.60376	2.35494	2.34814	2.47197	2.82784	2.87106	2.86645	2.71327	2.69824	No
2-hydroxypyrazinyl-2-propenoic acid ethyl ester NIST	967520	112	106629	85:349.0 86:1347.0 87:119.0 90:9.0 91:27.0 92:4.0 93:167.0 94:111.0 95:1069.0 96:633.0 97:1328.0 98:1177.0 99:220.0 100:708.0 101:170.0 107:120.0 108:26.0 109:447.0 110:339.0 111:570.0 112:1212.0 113:282.0 114:824.0 115:253.0 116:4.0 121:158.0 122:60.0 123:309.0 124:141.0 125:286.0 126:1621.0 127:125.0 128:547.0 133:2.0 134:64.0 135:158.0 136:85.0 137:180.0 138:96.0 139:46.0 140:275.0 141:23.0 14…	2.72438	2.71242	2.63072	2.54488	2.49603	2.778	2.79939	2.66414	2.6639	2.65263	No
2-hydroxyglutaric acid	641163	159	106636	85:297.0 86:1004.0 87:64.0 88:281.0 89:458.0 90:122.0 91:422.0 92:37.0 93:79.0 97:76.0 98:415.0 99:1415.0 100:2782.0 101:897.0 102:430.0 103:1225.0 104:551.0 105:380.0 106:82.0 107:64.0 108:13.0 109:27.0 110:17.0 112:65.0 113:154.0 114:153.0 115:187.0 116:916.0 117:986.0 118:725.0 119:316.0 120:156.0 121:188.0 122:155.0 125:126.0 126:713.0 127:282.0 128:216.0 129:1102.0 130:342.0 131:1207.0 132:2…	3.30978	3.46539	3.49599	3.47146	3.36814	2.40315	2.58983	2.26257	2.35554	2.61298	Yes
2-hydroxybutanoic acid	544491	193	107882	85:277.0 88:251.0 89:2238.0 90:107.0 91:2368.0 92:298.0 93:242.0 95:248.0 98:38.0 102:242.0 104:1977.0 105:502.0 107:158.0 108:36.0 109:141.0 111:62.0 115:1022.0 117:2020.0 118:122.0 119:377.0 120:165.0 121:418.0 122:7.0 123:50.0 125:94.0 126:89.0 128:82.0 131:402.0 135:1076.0 136:64.0 137:181.0 140:832.0 141:98.0 145:341.0 147:2222.0 149:1042.0 150:89.0 151:1493.0 152:147.0 159:33.0 161:1198.0 1…	3.82251	3.86998	3.93939	3.69034	3.85375	3.24788	3.45993	3.4556	3.19082	3.41141	Yes
2-deoxytetronic acid	1012960	169	107887	86:48.0 87:71.0 88:114.0 94:79.0 95:126.0 97:44.0 99:252.0 100:95.0 101:407.0 103:488.0 105:12.0 106:66.0 111:89.0 113:70.0 115:215.0 116:153.0 117:242.0 120:74.0 121:92.0 124:30.0 125:45.0 127:139.0 129:1175.0 130:76.0 131:325.0 132:49.0 133:812.0 134:91.0 135:207.0 141:143.0 143:1020.0 144:177.0 145:112.0 146:30.0 147:4678.0 148:454.0 149:72.0 150:53.0 152:43.0 159:41.0 167:51.0 169:2510.0 170:…	2.57825	2.49682	2.49832	2.42915	2.29174	2.64252	2.56738	2.45184	2.52867	2.70604	No
2-deoxypentitol NIST	826841	158	107960	85:11.0 86:680.0 87:480.0 88:50.0 89:1643.0 90:43.0 91:188.0 92:1.0 93:116.0 94:22.0 95:114.0 96:35.0 98:4.0 99:48.0 100:503.0 101:354.0 102:196.0 103:5833.0 104:484.0 105:236.0 106:16.0 107:49.0 108:17.0 109:66.0 111:4.0 113:199.0 114:171.0 115:113.0 116:209.0 117:5457.0 118:489.0 119:311.0 120:3.0 124:6.0 125:1.0 126:1.0 127:358.0 128:339.0 129:912.0 130:254.0 131:473.0 132:15.0 133:1213.0 134:…	2.49976	2.63971	2.7224	2.67579	2.61244	2.26612	2.1994	2.20821	1.9441	2.11793	Yes
1,5-anhydroglucitol	542775	204	109386	85:154.0 86:147.0 89:833.0 91:127.0 94:33.0 95:40.0 98:183.0 99:112.0 100:268.0 101:919.0 102:125.0 103:4123.0 104:411.0 105:159.0 110:296.0 113:77.0 114:97.0 115:131.0 116:352.0 117:3335.0 118:304.0 119:258.0 129:917.0 130:319.0 131:918.0 132:80.0 133:1729.0 134:292.0 144:52.0 147:5348.0 148:1055.0 149:274.0 151:36.0 157:297.0 158:223.0 159:40.0 163:57.0 168:35.0 172:786.0 173:181.0 175:93.0 177…	4.05243	3.63727	3.93513	3.8707	3.62556	3.97636	3.62444	3.88988	3.88406	3.97199	No
1,2-cyclohexanedione	533535	102	109401	85:933.0 86:579.0 87:297.0 88:468.0 89:228.0 90:243.0 91:61.0 94:238.0 96:39.0 98:316.0 99:80.0 100:417.0 101:142.0 102:11005.0 103:1251.0 104:502.0 105:48.0 107:93.0 110:123.0 111:222.0 112:140.0 114:260.0 116:247.0 117:82.0 118:71.0 120:36.0 122:31.0 128:724.0 129:146.0 130:358.0 131:340.0 132:169.0 137:32.0 138:50.0 139:18.0 140:68.0 141:75.0 142:392.0 143:234.0 144:482.0 145:138.0 146:40.0 14…	2.78525	3.16117	2.86544	2.68318	2.78117	2.75476	2.48571	2.80507	2.48926	2.69429	No
1-monostearin	492257	257	109708	85:3233.0 86:5673.0 87:2301.0 88:2184.0 90:271.0 91:205.0 97:208.0 98:3326.0 99:50468.0 100:27272.0 101:8331.0 102:2805.0 105:36.0 108:47.0 110:912.0 111:2441.0 113:6796.0 114:8356.0 115:26234.0 116:6724.0 125:3680.0 126:2180.0 127:75.0 128:12761.0 129:17410.0 130:7522.0 131:2983.0 132:2355.0 139:136.0 140:108.0 141:1881.0 142:14401.0 143:14870.0 144:3188.0 145:513.0 146:594.0 147:12779.0 149:188…	2.456	2.61786	2.10678	2.33952	2.45037	2.66406	2.60957	2.64641	2.46007	2.70346	No
1-monopalmitin	1197468	91	109923	87:60.0 89:218.0 90:118.0 91:4458.0 92:343.0 93:164.0 94:113.0 95:229.0 96:65.0 97:50.0 101:86.0 102:145.0 103:508.0 104:159.0 105:1755.0 106:201.0 107:899.0 108:68.0 109:105.0 110:50.0 115:1693.0 116:622.0 117:1743.0 118:297.0 119:1379.0 120:138.0 121:357.0 122:67.0 125:47.0 127:251.0 128:931.0 129:950.0 130:222.0 131:1610.0 132:516.0 133:512.0 134:138.0 135:527.0 140:22.0 141:188.0 142:281.0 14…	2.44038	2.08745	2.17161	2.42097	2.11426	2.79387	2.75455	2.72735	2.75289	2.85511	Yes
1-monoolein	983135	174	110008	85:1475.0 86:13278.0 87:1643.0 88:1267.0 89:6896.0 90:603.0 91:403.0 92:123.0 93:308.0 94:1728.0 95:1019.0 96:12279.0 97:1548.0 98:1247.0 99:633.0 100:9059.0 101:3188.0 102:4684.0 103:38597.0 104:3628.0 105:1475.0 106:407.0 107:317.0 108:242.0 109:178.0 110:209.0 111:129.0 112:2323.0 113:974.0 114:1440.0 115:889.0 116:3799.0 117:11926.0 118:1536.0 119:851.0 120:263.0 121:344.0 122:117.0 123:871.0…	3.25464	2.9146	3.08373	3.23062	3.13585	3.15179	3.27651	3.34719	3.27245	3.38846	No
1-methylgalactose NIST	823823	117	110013	86:5239.0 87:624.0 88:109.0 89:2311.0 90:192.0 91:150.0 93:151.0 94:131.0 95:140.0 96:30.0 98:214.0 99:273.0 100:2601.0 101:1397.0 102:1256.0 103:8399.0 104:616.0 105:468.0 107:144.0 108:100.0 112:428.0 113:447.0 114:454.0 115:1048.0 116:1237.0 117:20148.0 118:1690.0 119:840.0 120:27.0 122:48.0 123:39.0 124:65.0 127:172.0 128:1071.0 129:2336.0 130:1264.0 131:2376.0 132:562.0 133:2715.0 134:304.0 …	3.28684	2.95324	3.54577	3.22092	3.29862	3.20893	2.99578	3.16383	3.11354	3.2078	No
1-kestose	843312	91	110016	85:1264.0 86:746.0 88:242.0 90:347.0 91:15077.0 92:1348.0 93:167.0 97:189.0 99:3901.0 100:1167.0 101:690.0 102:724.0 103:3586.0 104:2166.0 105:251.0 106:42.0 107:51.0 109:82.0 110:234.0 111:218.0 113:11567.0 114:1413.0 115:1257.0 117:1093.0 118:354.0 119:251.0 120:140.0 121:93.0 124:366.0 125:73.0 127:499.0 128:806.0 129:1642.0 130:2071.0 131:3647.0 132:676.0 133:876.0 134:129.0 135:532.0 136:120…	2.75085	2.99905	2.571	2.93055	3.39684	2.44454	2.3305	1.95787	2.08585	2.16964	Yes
126425	532288	203	110321	86:586.0 88:140.0 89:12452.0 90:1814.0 91:1321.0 99:1097.0 102:389.0 104:68.0 105:149.0 108:144.0 113:7512.0 114:1371.0 116:2022.0 118:161.0 120:228.0 121:205.0 122:89.0 127:205.0 130:750.0 131:986.0 137:29.0 138:101.0 142:256.0 144:1049.0 145:286.0 146:1125.0 153:64.0 155:2411.0 157:826.0 160:284.0 161:579.0 162:98.0 163:126.0 167:58.0 169:84.0 172:5418.0 173:825.0 174:5841.0 175:702.0 176:237.0…	2.49418	2.54609	2.43252	2.55787	2.30135	2.68857	2.68741	2.49021	2.62914	2.70346	No
126423	389635	166	110328	86:334.0 89:65.0 90:62.0 91:1163.0 92:48.0 94:151.0 96:2187.0 97:399.0 98:621.0 100:840.0 101:52.0 103:159.0 104:915.0 105:109.0 109:50.0 110:844.0 111:50.0 114:88.0 116:518.0 118:96.0 120:398.0 121:162.0 122:51.0 124:48.0 125:37.0 128:254.0 130:78.0 134:92.0 137:124.0 139:139.0 140:26.0 142:494.0 143:423.0 144:325.0 145:66.0 146:1318.0 147:1049.0 151:40.0 155:164.0 166:4486.0 167:314.0 170:2273.…	3.45646	3.4735	3.28471	3.30265	3.15943	3.58398	3.61675	3.50445	3.50462	3.52024	No
126391	599170	218	110417	86:537.0 87:283.0 89:511.0 90:271.0 91:2413.0 92:197.0 93:37.0 94:55.0 96:135.0 97:56.0 98:161.0 100:6472.0 101:780.0 102:630.0 103:2797.0 104:357.0 105:228.0 106:436.0 111:94.0 113:12.0 114:195.0 115:1637.0 116:805.0 117:997.0 118:94.0 119:40.0 128:118.0 129:220.0 130:835.0 131:583.0 132:746.0 133:1245.0 134:171.0 138:49.0 142:339.0 143:53.0 144:44.0 145:184.0 146:3443.0 147:3601.0 148:1540.0 14…	2.97223	2.9119	2.64506	2.69869	2.94015	3.30878	3.00364	3.12803	3.39694	3.43681	No
125960	760155	103	110501	87:63.0 88:156.0 89:584.0 92:22.0 94:62.0 95:331.0 99:161.0 101:498.0 103:5482.0 105:262.0 106:128.0 107:675.0 110:34.0 111:33.0 112:105.0 113:159.0 114:129.0 115:93.0 116:374.0 117:1818.0 118:220.0 119:217.0 121:23.0 122:50.0 124:39.0 125:96.0 126:120.0 128:187.0 129:716.0 130:106.0 131:513.0 132:240.0 133:997.0 135:290.0 138:61.0 139:110.0 140:86.0 141:12.0 142:360.0 143:253.0 144:48.0 145:95.0…	2.40734	2.33868	2.72496	2.17509	2.46365	2.40823	2.31175	2.54495	2.51045	2.74426	No
125868	793451	174	111776	86:1613.0 87:117.0 97:10.0 100:526.0 101:125.0 102:199.0 108:17.0 117:332.0 119:23.0 124:14.0 129:371.0 130:205.0 131:636.0 132:36.0 133:155.0 134:19.0 135:31.0 136:36.0 147:762.0 149:111.0 158:33.0 159:9.0 162:49.0 174:4964.0 175:756.0 176:539.0 177:97.0 178:7.0 179:91.0 180:52.0 192:95.0 193:40.0 204:129.0 230:37.0 321:21.0 341:13.0 414:14.0 415:14.0 419:20.0 434:14.0 459:14.0 472:13.0 477:176.…	3.21774	2.96009	3.06965	3.32484	3.25332	2.32803	2.23129	2.06783	2.09671	2.25396	Yes
125788	732249	202	112556	87:70.0 88:158.0 89:68.0 90:41.0 91:71.0 92:64.0 95:39.0 97:42.0 98:35.0 99:26.0 100:39.0 101:366.0 102:341.0 103:158.0 105:171.0 106:49.0 107:35.0 110:22.0 112:28.0 115:425.0 116:1095.0 117:386.0 118:130.0 119:72.0 120:57.0 121:56.0 122:61.0 125:26.0 126:56.0 128:201.0 129:687.0 130:640.0 131:205.0 132:135.0 133:93.0 134:96.0 135:71.0 136:49.0 138:51.0 140:47.0 141:68.0 142:207.0 143:295.0 144:2…	3.50473	3.28057	3.40855	3.68633	3.56476	2.36582	2.32434	2.28393	2.32177	2.45025	Yes
125664	666566	189	112716	85:179.0 89:1599.0 90:9.0 100:256.0 101:124.0 102:267.0 103:2300.0 104:192.0 105:393.0 114:546.0 115:151.0 116:68.0 117:516.0 118:12.0 119:243.0 127:18.0 128:64.0 129:390.0 130:387.0 131:489.0 132:28.0 133:1374.0 134:304.0 135:46.0 142:242.0 143:573.0 144:31.0 147:4414.0 148:689.0 149:390.0 150:75.0 151:5.0 156:10.0 163:120.0 170:130.0 171:18.0 172:243.0 173:724.0 174:97.0 175:75.0 177:49.0 189:3…	3.72064	3.76285	3.48443	3.49765	3.42346	3.93017	3.94914	3.78207	3.81085	3.84305	No
124996	1050114	93	114266	85:607.0 87:112.0 89:669.0 91:7129.0 92:992.0 93:7620.0 94:2149.0 95:7901.0 96:801.0 97:1528.0 98:90.0 99:158.0 101:609.0 102:87.0 103:466.0 104:222.0 105:5568.0 106:2809.0 107:6355.0 108:4978.0 109:3680.0 110:374.0 111:738.0 112:74.0 113:143.0 115:635.0 116:166.0 117:1213.0 118:312.0 119:2607.0 120:1055.0 121:2920.0 122:999.0 123:1009.0 124:71.0 125:158.0 126:30.0 127:534.0 128:243.0 129:1333.0 …	2.45292	2.70637	2.3428	2.50511	2.40042	2.43277	2.63911	2.43744	2.34051	2.49648	No
124881	623649	117	117195	85:2436.0 86:1590.0 87:471.0 88:729.0 89:2115.0 90:522.0 91:1685.0 92:290.0 93:2082.0 94:893.0 95:3821.0 96:12722.0 97:3416.0 98:2425.0 99:921.0 101:1860.0 102:426.0 103:1139.0 104:64.0 105:923.0 106:145.0 107:1096.0 108:490.0 109:2192.0 110:2289.0 111:1166.0 112:463.0 113:833.0 114:105.0 115:630.0 116:5532.0 117:85921.0 118:8156.0 119:3911.0 120:253.0 121:1147.0 122:205.0 123:1194.0 124:2099.0 1…	2.60191	2.82978	2.3597	2.56754	2.31994	2.57753	2.2888	2.15081	2.03948	1.98459	No
124844	554418	102	117998	85:408.0 86:428.0 87:334.0 88:601.0 90:186.0 91:377.0 92:83.0 94:97.0 96:200.0 99:165.0 100:524.0 101:606.0 102:15593.0 103:1938.0 104:894.0 106:163.0 108:103.0 110:3828.0 111:219.0 112:118.0 113:30.0 118:172.0 120:44.0 121:33.0 125:133.0 127:468.0 129:271.0 130:1188.0 131:284.0 134:261.0 136:35.0 140:108.0 141:395.0 142:133.0 144:535.0 145:90.0 146:1130.0 149:946.0 154:66.0 156:327.0 157:121.0 1…	2.68274	2.64073	3.03782	2.86002	2.65413	2.50715	2.47706	2.40973	2.0143	2.27878	No
124353	800695	232	118071	85:162.0 86:466.0 87:182.0 88:164.0 89:1971.0 90:178.0 91:55.0 92:80.0 93:84.0 94:43.0 97:38.0 100:604.0 101:689.0 102:289.0 103:4351.0 104:380.0 105:242.0 108:80.0 109:126.0 110:61.0 112:70.0 113:221.0 114:319.0 115:361.0 116:740.0 117:2302.0 118:261.0 119:170.0 121:59.0 123:37.0 124:24.0 126:140.0 127:214.0 128:318.0 129:1241.0 130:511.0 131:878.0 132:249.0 133:1186.0 134:120.0 135:135.0 139:61…	2.5039	1.84078	2.76305	2.43318	2.60643	2.12694	2.05327	2.2589	2.26011	1.93429	No
122191	987857	179	118125	86:200.0 87:231.0 88:101.0 89:2021.0 90:64.0 91:104.0 93:102.0 94:27.0 96:83.0 97:56.0 98:113.0 100:132.0 101:583.0 102:401.0 103:5580.0 104:420.0 105:592.0 106:108.0 107:155.0 108:84.0 109:46.0 111:62.0 114:135.0 115:313.0 116:368.0 117:3086.0 118:343.0 119:338.0 120:58.0 123:19.0 124:50.0 125:75.0 126:172.0 127:51.0 128:231.0 129:1599.0 130:491.0 131:774.0 132:140.0 133:1791.0 134:262.0 135:377…	2.40216	2.31146	2.13942	1.94898	2.32768	2.84572	2.76592	2.73602	2.74332	2.90432	Yes
121890	429961	218	118964	85:522.0 86:3043.0 87:859.0 92:40.0 93:32.0 97:190.0 99:262.0 100:2743.0 101:953.0 103:541.0 108:133.0 109:46.0 111:197.0 116:1229.0 117:405.0 118:572.0 119:262.0 120:121.0 121:75.0 123:42.0 125:29.0 127:344.0 129:95.0 130:1088.0 131:551.0 132:577.0 133:971.0 134:1834.0 135:441.0 137:140.0 138:94.0 141:46.0 142:126.0 144:664.0 145:128.0 146:99.0 147:4285.0 148:631.0 149:413.0 150:92.0 153:57.0 15…	2.40042	2.56336	2.50599	2.30589	2.46922	2.70799	2.64656	2.49877	2.49358	2.58835	No
121384	873486	103	119023	85:1196.0 86:984.0 87:1252.0 88:897.0 89:11086.0 90:889.0 91:655.0 94:448.0 95:879.0 96:13146.0 97:3627.0 98:6149.0 99:1476.0 100:1406.0 101:3508.0 102:1399.0 103:54929.0 104:5536.0 105:2860.0 106:592.0 107:1813.0 108:507.0 109:259.0 110:240.0 111:499.0 112:780.0 113:1463.0 114:1084.0 115:955.0 116:1138.0 117:11584.0 118:1226.0 119:1397.0 120:276.0 121:171.0 122:266.0 123:2227.0 124:287.0 125:248…	2.087	2.16663	2.36088	2.16218	2.22108	1.99224	1.83142	1.77808	1.67959	2.04174	No
120781	775246	319	119025	85:531.0 86:150.0 87:449.0 88:375.0 89:2250.0 90:189.0 91:82.0 97:938.0 98:145.0 99:546.0 101:1167.0 102:295.0 103:15796.0 104:1544.0 105:722.0 111:218.0 113:444.0 115:118.0 116:264.0 117:7054.0 118:718.0 119:392.0 120:37.0 126:90.0 127:127.0 128:64.0 129:4618.0 130:724.0 131:1463.0 132:190.0 133:3921.0 134:566.0 135:73.0 137:39.0 138:44.0 139:23.0 140:65.0 141:153.0 142:168.0 143:914.0 144:70.0 …	2.64668	2.44124	2.45113	2.41787	2.43767	2.91621	2.87457	2.88772	2.85847	2.85511	No
120744	944065	156	119026	85:158.0 86:61.0 87:182.0 88:193.0 89:1277.0 90:313.0 92:108.0 93:177.0 94:131.0 95:1127.0 96:994.0 97:385.0 98:266.0 99:14.0 100:249.0 101:36.0 102:716.0 103:6290.0 104:603.0 105:385.0 107:640.0 109:17.0 110:77.0 111:110.0 112:190.0 113:154.0 114:229.0 115:490.0 116:289.0 117:1638.0 118:358.0 119:203.0 121:63.0 122:16.0 123:359.0 124:106.0 125:82.0 126:273.0 127:43.0 128:388.0 129:977.0 130:267.…	2.90893	2.75021	2.57965	2.53309	2.56998	4.00104	3.99352	3.62413	3.92985	2.87214	Yes
120562	740885	117	119066	85:299.0 86:105.0 87:57.0 89:281.0 90:48.0 93:175.0 94:43.0 95:592.0 97:483.0 98:301.0 99:201.0 101:67.0 102:27.0 105:209.0 107:153.0 109:132.0 110:51.0 111:263.0 112:37.0 113:31.0 116:455.0 117:8282.0 118:603.0 119:260.0 121:83.0 123:134.0 124:36.0 125:42.0 129:3583.0 130:425.0 131:1100.0 132:2893.0 133:622.0 134:157.0 135:91.0 136:40.0 138:24.0 143:160.0 144:22.0 145:1892.0 146:216.0 159:133.0 …	3.08412	3.31662	3.06965	3.18461	3.25013	3.58263	3.62069	3.08299	3.31371	3.60913	No
120526	750680	103	119129	85:168.0 86:286.0 88:467.0 89:644.0 90:85.0 91:64.0 94:39.0 95:120.0 96:90.0 99:47.0 101:213.0 102:104.0 103:5514.0 104:326.0 105:253.0 106:49.0 107:79.0 108:38.0 110:40.0 111:60.0 114:165.0 115:131.0 116:204.0 118:63.0 119:164.0 120:26.0 121:24.0 122:18.0 123:31.0 125:51.0 126:73.0 128:74.0 130:231.0 131:171.0 133:734.0 134:124.0 137:13.0 139:46.0 140:39.0 141:55.0 142:405.0 143:241.0 144:53.0 1…	3.25145	3.1344	3.05867	3.00459	3.11821	3.6895	3.55241	3.52825	3.69446	3.68411	Yes
120466	926703	132	119167	85:157.0 86:158.0 87:118.0 88:126.0 89:972.0 90:87.0 91:1314.0 92:114.0 94:72.0 95:82.0 98:76.0 99:85.0 100:175.0 101:208.0 102:93.0 103:3884.0 104:626.0 105:1078.0 106:50.0 107:87.0 108:49.0 111:55.0 113:98.0 114:96.0 115:99.0 116:176.0 117:1633.0 118:286.0 119:238.0 120:78.0 121:51.0 124:37.0 125:59.0 128:187.0 129:434.0 130:574.0 131:424.0 132:4126.0 133:1177.0 134:88.0 135:155.0 136:56.0 137:…	4.8571	4.79552	4.74547	4.78406	4.84526	5.16517	5.13921	5.15442	5.12994	5.16564	No
119167	648626	204	120466	109:802.0 155:1164.0 169:2456.0 191:61184.0 192:11107.0 193:4885.0 194:375.0 204:137473.0 243:1663.0 317:624.0 361:219.0 362:81.0 394:123.0 396:17.0 398:12.0 435:336.0 436:201.0	2.7555	2.49682	2.57535	2.50341	2.39059	2.9929	3.11472	2.7998	3.04676	3.55169	Yes
119129	294844	99	120526	85:65.0 87:130.0 89:44.0 93:21.0 96:102.0 97:37.0 98:194.0 99:5515.0 100:238.0 104:29.0 107:175.0 110:24.0 113:43.0 118:28.0 121:61.0 131:104.0 149:39.0 171:80.0 178:31.0 180:22.0 182:25.0 190:26.0 265:29.0 362:19.0 384:23.0 396:21.0 433:30.0 436:17.0 438:19.0 445:28.0 447:18.0 468:25.0 470:22.0 472:20.0 476:37.0 478:22.0 482:16.0	2.74458	2.43315	2.54322	2.37418	2.43965	2.98494	3.00429	2.78581	2.81457	3.40061	Yes
119066	475084	98	120562	98:6741.0 100:212.0 101:112.0 102:564.0 103:798.0 104:118.0 114:18.0 115:31.0 117:125.0 125:62.0 126:139.0 129:186.0 130:232.0 143:65.0 144:151.0 147:222.0 154:45.0 170:105.0 171:760.0 172:143.0 173:85.0 178:18.0 185:41.0 187:151.0 195:21.0 200:1249.0 201:189.0 208:36.0 213:37.0 215:54.0 217:52.0 224:22.0 225:32.0 228:32.0 230:27.0 231:23.0 236:30.0 238:16.0 248:43.0 250:19.0 252:18.0 258:33.0 26…	2.39161	2.50381	2.03558	2.06151	2.3573	2.84939	2.79521	2.8344	2.73105	2.89358	Yes
119026	291594	132	120744	86:1063.0 87:242.0 88:1085.0 89:1574.0 90:245.0 91:99.0 93:81.0 100:1243.0 102:473.0 103:325.0 105:189.0 111:42.0 112:101.0 115:1102.0 116:390.0 117:725.0 118:517.0 119:408.0 120:84.0 121:46.0 124:45.0 125:62.0 126:75.0 127:90.0 129:76.0 130:465.0 131:555.0 132:12267.0 133:5498.0 134:1606.0 135:428.0 136:87.0 137:57.0 143:47.0 146:619.0 147:2457.0 148:383.0 149:146.0 155:44.0 160:312.0 161:83.0 1…	2.04561	1.7717	1.8954	1.9397	1.8215	2.33705	2.22743	2.29082	2.64762	2.82872	Yes
119025	351744	113	120781	85:46622.0 86:2849.0 89:769.0 90:175.0 91:385.0 92:473.0 93:207.0 94:133.0 95:656.0 96:2171.0 97:2248.0 98:1807.0 99:19477.0 100:1021.0 102:485.0 105:459.0 107:281.0 112:1458.0 113:37447.0 114:2743.0 115:914.0 118:14.0 119:404.0 120:59.0 123:192.0 125:193.0 126:1841.0 127:48785.0 128:3694.0 129:374.0 131:254.0 133:1152.0 134:571.0 137:327.0 139:387.0 140:1168.0 146:107.0 147:1103.0 149:430.0 153:…	1.63769	1.99054	2.41308	2.59534	2.24951	1.95085	2.01072	2.12654	1.9441	2.20372	No
119023	970174	217	121384	85:283.0 86:408.0 87:603.0 88:733.0 89:4731.0 90:495.0 91:454.0 92:60.0 93:253.0 94:228.0 95:155.0 96:371.0 97:189.0 98:336.0 99:840.0 100:1026.0 101:2067.0 102:835.0 103:18496.0 104:1659.0 105:1371.0 106:475.0 107:218.0 108:255.0 109:201.0 110:372.0 111:395.0 112:394.0 113:396.0 114:621.0 115:1314.0 116:1235.0 117:7103.0 118:850.0 119:865.0 121:304.0 122:70.0 123:119.0 124:243.0 125:92.0 126:118…	3.5189	3.41786	3.36651	3.47838	3.32997	3.57719	3.58236	3.36972	3.43645	3.92838	No
118964	360560	155	121890	85:769.0 86:320.0 88:141.0 91:1195.0 93:598.0 94:96.0 99:169.0 100:78.0 101:150.0 103:86.0 105:242.0 106:60.0 107:1026.0 108:98.0 109:697.0 110:177.0 114:87.0 115:356.0 116:190.0 120:27.0 121:1095.0 122:69.0 123:211.0 124:25.0 125:339.0 128:73.0 132:226.0 134:195.0 135:65.0 136:91.0 137:1247.0 138:7.0 139:469.0 143:167.0 144:88.0 147:887.0 149:424.0 155:4112.0 156:212.0 163:1600.0 164:91.0 165:73…	2.4696	2.49399	2.28779	2.39766	2.42459	2.58934	2.51467	2.43744	2.53458	2.47944	No
118125	286291	187	122191	85:1365.0 86:1735.0 87:501.0 88:1264.0 89:1213.0 90:270.0 91:407.0 93:794.0 95:6639.0 96:513.0 97:544.0 99:1392.0 100:205.0 101:2510.0 102:402.0 105:3672.0 106:267.0 110:94.0 111:372.0 112:646.0 113:431.0 115:387.0 116:4334.0 117:46601.0 118:4453.0 119:1949.0 120:107.0 123:19.0 125:39.0 128:247.0 129:13878.0 131:16378.0 132:12189.0 133:2234.0 134:518.0 141:100.0 143:2895.0 144:360.0 145:3226.0 14…	1.86754	2.00827	1.89194	1.87948	1.90679	2.37135	2.39569	2.2401	2.22165	2.8159	Yes
118071	440334	257	124353	85:1363.0 86:1825.0 87:572.0 88:113.0 98:63.0 99:10397.0 100:10711.0 110:89.0 111:31.0 112:88.0 113:85.0 114:314.0 116:75.0 117:212.0 126:100.0 127:1088.0 128:45.0 129:50.0 130:73.0 131:655.0 133:199.0 141:46.0 142:304.0 143:58.0 147:2294.0 148:487.0 149:212.0 156:106.0 158:338.0 159:121.0 171:1511.0 172:1363.0 173:597.0 174:124.0 179:151.0 183:126.0 184:425.0 187:100.0 199:176.0 201:27.0 209:43.…	2.32228	1.94277	2.18064	2.16776	1.96055	2.46936	2.51065	2.28393	2.25641	2.86683	No
117998	622341	160	124844	86:97.0 89:670.0 94:19.0 98:18.0 100:115.0 105:538.0 110:40.0 114:271.0 115:60.0 116:37.0 126:32.0 129:55.0 130:92.0 131:170.0 133:395.0 134:42.0 142:56.0 143:79.0 144:23.0 145:40.0 146:33.0 147:720.0 148:100.0 150:21.0 160:7608.0 161:784.0 162:210.0 163:46.0 171:27.0 172:18.0 176:43.0 185:21.0 186:17.0 188:24.0 189:76.0 190:22.0 204:72.0 216:87.0 217:67.0 225:13.0 226:12.0 231:25.0 232:30.0 233:…	2.97036	2.70375	3.62792	3.70308	3.54454	2.89943	2.85764	2.79124	2.75052	2.70216	Yes
117195	784920	194	124881	87:970.0 88:51.0 89:77.0 90:93.0 91:468.0 95:39.0 96:63.0 102:422.0 104:116.0 106:810.0 107:878.0 108:420.0 109:107.0 116:661.0 117:50.0 118:181.0 119:80.0 122:189.0 129:348.0 130:2868.0 131:954.0 132:219.0 133:73.0 144:1154.0 145:197.0 146:3600.0 147:644.0 148:541.0 150:27.0 158:20.0 159:136.0 160:1393.0 161:1027.0 162:140.0 176:67.0 177:1012.0 178:573.0 180:55.0 192:207.0 193:975.0 194:3137.0 1…	3.02582	3.01984	3.03308	3.23174	3.24675	2.47373	2.81269	2.51946	2.48048	2.65408	Yes
114266	505556	166	124996	98:24.0 105:35.0 110:69.0 117:122.0 119:16.0 126:27.0 133:136.0 134:66.0 140:2595.0 141:97.0 147:67.0 165:60.0 166:2605.0 167:69.0 176:20.0 184:342.0 200:80.0 209:1286.0 210:37.0 223:202.0 268:72.0 313:178.0	1.84307	2.22311	1.77275	2.01417	1.91347	2.38754	2.19524	2.34538	2.52268	2.49856	No
112716	416269	171	125664	85:567.0 86:199.0 90:19.0 113:199.0 143:1503.0 144:87.0 150:14.0 170:24.0 171:3553.0 172:228.0 498:15.0	2.58855	3.22575	3.10274	3.34887	2.63062	2.93762	2.38504	2.87544	2.86492	2.70604	No
112556	977394	204	125788	85:169.0 87:493.0 89:135.0 99:226.0 101:1387.0 103:5976.0 104:55.0 105:180.0 113:216.0 114:30.0 116:421.0 117:1633.0 118:18.0 126:69.0 128:67.0 129:6878.0 130:750.0 131:2201.0 132:291.0 133:2262.0 134:32.0 135:74.0 138:17.0 140:50.0 142:140.0 143:997.0 144:24.0 147:8926.0 148:1653.0 149:749.0 154:36.0 155:199.0 157:627.0 161:244.0 165:35.0 167:31.0 169:882.0 171:122.0 172:24.0 174:47.0 175:140.0 …	2.69441	3.03152	2.56662	2.59603	2.70948	3.14583	3.53767	3.07744	3.15107	3.18998	Yes
111776	1006176	204	125868	89:1611.0 91:4950.0 92:156.0 93:1745.0 94:297.0 95:19170.0 96:463.0 99:3051.0 100:457.0 101:2231.0 103:16452.0 104:1225.0 105:1080.0 106:120.0 107:818.0 109:7956.0 110:941.0 113:283.0 115:1762.0 116:2788.0 117:25633.0 118:2562.0 119:1905.0 120:134.0 121:458.0 123:1601.0 128:142.0 129:13924.0 130:1166.0 131:3649.0 132:902.0 133:4251.0 134:562.0 135:140.0 138:149.0 139:231.0 142:449.0 144:622.0 145…	2.33867	2.31146	2.44339	2.77074	2.62807	1.97204	2.16498	2.22841	2.05746	2.1469	No
110501	938149	217	125960	85:70.0 89:692.0 100:126.0 101:190.0 102:40.0 103:2714.0 104:190.0 105:108.0 114:392.0 115:61.0 116:63.0 117:431.0 129:1157.0 130:186.0 131:254.0 133:822.0 134:54.0 141:38.0 142:72.0 143:151.0 144:35.0 145:55.0 147:2822.0 148:261.0 149:275.0 154:16.0 157:169.0 158:25.0 159:30.0 163:60.0 169:544.0 170:16.0 171:49.0 172:115.0 173:38.0 174:21.0 179:20.0 183:21.0 189:95.0 191:228.0 193:23.0 203:34.0 …	2.54952	2.92155	2.90997	2.69978	2.83123	3.05007	3.13534	2.98774	2.8395	3.38551	No
110417	224373	173	126391	87:22.0 88:53.0 99:32.0 103:2.0 105:13.0 108:4.0 109:2.0 110:10.0 111:25.0 112:6.0 115:2.0 116:183.0 117:1267.0 118:96.0 119:10.0 125:2.0 129:242.0 130:3.0 131:565.0 132:309.0 133:26.0 137:1.0 138:26.0 143:37.0 145:103.0 147:368.0 148:20.0 149:2.0 150:3.0 151:7.0 155:5.0 159:13.0 161:33.0 162:1.0 167:4.0 173:1234.0 174:148.0 175:49.0 177:53.0 178:11.0 179:10.0 180:2.0 185:1.0 187:1.0 188:1.0 190:…	2.82046	2.43963	3.03333	2.81539	2.77438	2.82591	2.9033	2.73479	2.52066	2.5439	No
110328	511515	110	126423	86:255.0 88:83.0 91:110.0 92:56.0 96:189.0 98:1269.0 99:1569.0 100:268.0 101:31.0 102:68.0 103:72.0 104:224.0 107:134.0 108:298.0 109:115.0 110:4181.0 111:101.0 112:35.0 114:50.0 116:39.0 117:95.0 118:29.0 125:68.0 127:752.0 128:104.0 129:66.0 130:1188.0 132:26.0 134:365.0 135:69.0 140:53.0 141:21.0 142:153.0 143:119.0 144:20.0 145:605.0 146:94.0 147:255.0 149:92.0 151:212.0 152:23.0 154:51.0 155…	2.2321	2.38485	2.15676	2.09554	2.12458	2.58263	2.49836	2.43499	2.34959	2.23911	No
110321	444794	162	126425	85:57.0 86:1498.0 87:174.0 88:236.0 90:51.0 91:1745.0 92:151.0 93:139.0 95:46.0 96:73.0 100:1063.0 101:157.0 102:110.0 103:98.0 104:110.0 105:343.0 106:59.0 109:74.0 110:102.0 111:70.0 113:147.0 114:185.0 115:70.0 116:93.0 118:20.0 119:149.0 120:28.0 121:342.0 123:62.0 126:74.0 127:95.0 130:822.0 131:304.0 132:253.0 133:95.0 134:56.0 135:2086.0 136:263.0 137:35.0 141:18.0 146:180.0 148:1635.0 149…	2.33867	2.16964	1.87781	2.86636	1.96055	2.24458	1.40866	2.20821	2.20526	2.0815	No
110016	1123027	361	14692	85:82.0 86:7.0 87:73.0 88:49.0 89:205.0 90:6.0 91:36.0 92:11.0 93:9.0 94:6.0 95:27.0 96:65.0 97:71.0 98:15.0 99:87.0 100:11.0 101:252.0 102:170.0 103:4097.0 104:359.0 105:175.0 106:23.0 107:40.0 108:5.0 109:193.0 110:14.0 111:55.0 112:15.0 113:139.0 114:34.0 115:149.0 116:95.0 117:736.0 118:77.0 119:85.0 120:6.0 121:16.0 122:12.0 123:22.0 124:13.0 125:21.0 126:24.0 127:99.0 128:17.0 129:2764.0 13…	3.22979	2.46159	2.9244	2.98562	2.86955	2.32803	2.36573	2.37171	2.46926	2.27532	Yes
110013	664807	204	477	85:1337.0 86:428.0 87:1347.0 88:1090.0 89:3019.0 91:610.0 93:41.0 94:89.0 97:302.0 99:215.0 101:3717.0 102:1142.0 103:8622.0 104:351.0 105:563.0 106:96.0 107:54.0 112:185.0 113:798.0 114:291.0 115:498.0 116:2211.0 117:5393.0 118:627.0 119:1251.0 122:9.0 125:47.0 127:727.0 128:914.0 129:5558.0 130:1595.0 131:2661.0 132:304.0 133:5828.0 135:519.0 136:68.0 137:60.0 138:73.0 140:44.0 142:77.0 143:134…	2.87521	2.51881	2.66777	2.66885	2.64745	3.07957	2.84097	2.93131	2.97213	3.79709	No
110008	952623	129	7508	85:574.0 86:56.0 87:709.0 88:73.0 89:747.0 90:78.0 91:856.0 92:154.0 93:1294.0 94:580.0 95:2736.0 96:562.0 97:1409.0 98:812.0 99:402.0 100:65.0 101:4011.0 102:484.0 103:7050.0 104:595.0 105:742.0 106:156.0 107:791.0 108:155.0 109:1114.0 110:270.0 111:672.0 112:115.0 113:214.0 114:24.0 115:456.0 116:1288.0 117:2529.0 118:273.0 119:379.0 120:122.0 121:917.0 122:237.0 123:624.0 124:165.0 125:190.0 1…	1.98194	1.89476	1.9156	1.21166	1.88256	2.65984	1.95636	2.71977	2.77594	2.66977	Yes
109923	901749	129	2070	85:11049.0 86:1066.0 87:1727.0 88:2503.0 89:4332.0 90:546.0 91:849.0 93:1712.0 94:656.0 95:11870.0 96:1156.0 97:8236.0 98:3082.0 99:3966.0 100:546.0 101:20046.0 102:2216.0 103:20674.0 104:2095.0 105:2096.0 106:183.0 107:1123.0 108:131.0 109:6523.0 110:712.0 111:3012.0 112:681.0 113:1739.0 114:217.0 115:2374.0 116:10634.0 117:15865.0 118:1742.0 119:1613.0 120:72.0 121:1202.0 122:204.0 123:3774.0 1…	3.11278	3.1107	2.6172	2.93657	2.81114	3.183	2.73812	3.32374	3.29442	3.31892	No
109708	959214	129	648	85:2387.0 86:245.0 88:342.0 89:880.0 90:108.0 91:126.0 93:404.0 94:183.0 95:2259.0 96:306.0 97:2167.0 98:609.0 99:768.0 100:91.0 101:4087.0 102:436.0 103:4290.0 104:462.0 105:416.0 106:95.0 107:246.0 108:39.0 109:1410.0 110:130.0 111:1003.0 112:196.0 113:337.0 114:74.0 115:511.0 116:2218.0 117:3517.0 118:444.0 119:328.0 120:48.0 121:179.0 122:22.0 123:677.0 124:97.0 125:278.0 128:153.0 129:4761.0…	3.39586	2.73418	2.83325	2.96842	2.78027	2.52872	2.82852	2.49237	2.61147	2.13745	No
109401	552422	129	103838	86:186.0 98:30.0 99:732.0 101:655.0 102:106.0 109:639.0 115:161.0 119:276.0 128:818.0 129:5735.0 130:758.0 131:731.0 133:1122.0 134:129.0 135:125.0 139:152.0 143:115.0 147:3211.0 148:439.0 149:1008.0 150:109.0 155:130.0 163:18.0 171:3182.0 172:346.0 183:13.0 199:20.0 203:564.0 220:24.0 234:228.0 235:17.0 236:33.0 245:203.0 246:36.0 247:38.0 261:1236.0 262:226.0 324:15.0 363:72.0 364:70.0 466:13.0	3.7094	3.41053	3.39152	3.42884	3.39356	2.40315	2.59318	2.48148	2.26741	2.17405	Yes
109386	633969	217	17	85:3830.0 86:670.0 87:3850.0 88:1333.0 89:11135.0 90:1039.0 91:868.0 93:226.0 94:498.0 95:560.0 96:248.0 97:3886.0 98:483.0 99:4523.0 100:383.0 101:27052.0 102:3840.0 103:44003.0 104:4289.0 105:3288.0 106:166.0 107:339.0 108:152.0 109:586.0 110:532.0 111:3639.0 112:380.0 113:5892.0 114:996.0 115:8674.0 116:15923.0 117:26062.0 118:3201.0 119:4964.0 120:514.0 121:428.0 122:73.0 123:80.0 124:59.0 12…	2.89071	2.90699	2.98927	2.92927	2.69051	3.06701	2.9498	2.83635	2.83168	3.18359	No
107960	521785	231	21714	86:46.0 88:28.0 89:367.0 90:3.0 95:6.0 98:2.0 99:11.0 100:23.0 101:430.0 103:1724.0 104:27.0 108:40.0 114:18.0 115:39.0 116:38.0 117:1441.0 118:62.0 119:35.0 129:1593.0 131:604.0 133:684.0 134:7.0 143:75.0 145:46.0 147:2914.0 148:403.0 149:190.0 155:107.0 159:21.0 163:94.0 171:245.0 172:17.0 174:77.0 175:47.0 189:139.0 190:8.0 200:16.0 203:169.0 204:37.0 205:891.0 206:114.0 207:17.0 217:14.0 231:…	2.76085	2.54734	2.58882	2.57845	2.58929	3.03244	2.83431	2.68395	2.79782	3.70423	No
107887	433456	189	1208	85:3678.0 86:419.0 87:1070.0 88:693.0 89:3868.0 90:231.0 91:269.0 92:61.0 94:196.0 96:136.0 97:220.0 98:279.0 99:1268.0 100:276.0 101:10175.0 102:1066.0 103:3549.0 104:443.0 105:707.0 106:118.0 107:102.0 108:142.0 109:54.0 111:177.0 112:57.0 113:377.0 114:530.0 115:1621.0 116:869.0 117:12125.0 118:1194.0 119:1640.0 120:183.0 121:154.0 123:18.0 127:243.0 129:6961.0 130:984.0 131:3106.0 132:474.0 1…	2.37897	2.38485	1.91888	2.11056	2.16911	2.17702	2.21564	2.14606	2.11251	2.17405	No
107882	258161	131	40	86:245.0 87:1207.0 89:112.0 95:545.0 97:102.0 99:553.0 101:976.0 103:517.0 104:78.0 112:23.0 113:68.0 114:20.0 115:1186.0 116:223.0 117:711.0 125:24.0 129:273.0 131:25648.0 132:2895.0 133:3706.0 134:1175.0 137:61.0 138:29.0 139:26.0 143:727.0 144:93.0 145:26.0 147:22332.0 148:3774.0 149:2177.0 150:118.0 151:24.0 169:35.0 175:94.0 184:455.0 189:64.0 190:978.0 191:270.0 192:77.0 195:16.0 205:1662.0…	2.74773	3.17618	2.98732	3.08247	2.96675	2.70799	2.89002	2.8554	2.77029	2.70475	No
106636	506306	247	2000	85:987.0 86:115.0 99:30.0 101:119.0 103:121.0 105:91.0 115:9.0 116:84.0 117:39.0 129:3826.0 130:487.0 131:370.0 132:6.0 133:412.0 134:38.0 146:11.0 147:1685.0 148:252.0 149:537.0 150:24.0 157:1113.0 158:97.0 159:129.0 163:13.0 172:4.0 184:12.0 203:612.0 204:140.0 217:9.0 218:20.0 231:219.0 247:1048.0 248:174.0 249:17.0 349:124.0 350:3.0 354:11.0 477:11.0 479:1.0	1.95846	2.03357	1.97687	1.95806	2.00838	2.43038	2.62226	1.91941	2.43374	2.53252	No
106629	493127	121	62821	92:7296.0 93:18612.0 94:2112.0 109:1051.0 120:2288.0 121:105237.0 122:13422.0 137:1363.0 138:27592.0 149:35355.0 150:4587.0 151:3263.0 165:1168.0 166:14358.0 167:1926.0 179:1198.0 180:554.0 182:393.0 193:965.0 194:18878.0 195:2730.0 196:401.0 197:781.0 198:281.0 220:247.0 256:723.0 266:129.0 284:240.0 302:53.0 324:16.0 329:21.0 336:12.0 338:145.0 339:19.0 352:23.0 353:445.0 354:152.0 367:7.0 383:…	2.27606	2.35462	2.4285	2.23126	2.11842	2.74557	3.03252	2.49877	2.62598	2.69824	No
106344	309587	131	25922	85:783.0 86:12.0 89:96.0 95:343.0 99:185.0 101:10.0 110:16.0 113:33.0 115:380.0 116:57.0 117:78.0 127:85.0 130:28.0 131:2537.0 132:259.0 133:199.0 147:2527.0 148:299.0 149:168.0 189:23.0 200:55.0 204:42.0 205:87.0 247:159.0	2.06868	1.94779	1.79503	1.77441	1.74068	2.15497	2.30854	2.23234	2.21353	2.38253	No
106328	941794	129	84531	85:232.0 87:211.0 88:58.0 89:445.0 91:823.0 92:128.0 93:916.0 94:354.0 95:1224.0 96:388.0 97:243.0 98:63.0 99:217.0 101:1656.0 102:154.0 103:14217.0 104:1223.0 105:902.0 107:335.0 108:145.0 109:395.0 110:153.0 111:102.0 112:25.0 113:248.0 114:23.0 115:284.0 116:221.0 117:652.0 119:259.0 120:34.0 121:300.0 122:28.0 123:125.0 124:65.0 125:21.0 128:32.0 129:8919.0 130:1155.0 131:1582.0 132:109.0 133…	2.25219	2.25869	1.80363	2.06386	1.93608	2.456	2.49418	2.52547	2.67253	2.1278	No
105450	397526	241	2254	85:168.0 86:172.0 87:115.0 93:14.0 97:710.0 98:27.0 100:66.0 108:4.0 109:15.0 111:179.0 113:419.0 114:172.0 115:562.0 127:101.0 128:126.0 129:169.0 130:13.0 140:38.0 144:10.0 145:499.0 146:11.0 167:155.0 168:17.0 172:5.0 174:1.0 177:4.0 182:157.0 183:31.0 197:1.0 211:11.0 213:6.0 215:3.0 241:1811.0 242:397.0 243:132.0 255:138.0 256:387.0 257:73.0 258:12.0 302:5.0 311:2.0 328:1.0 337:1.0 395:8.0 4…	1.91803	1.67103	1.69812	1.55256	1.63505	2.65842	2.54557	2.57083	2.58617	2.56402	Yes
105113	278829	191	46	85:450.0 87:771.0 88:5166.0 89:671.0 90:145.0 94:224.0 95:75.0 97:109.0 98:70.0 99:1234.0 101:2196.0 102:582.0 103:2032.0 105:352.0 109:157.0 113:55.0 115:2782.0 116:646.0 117:17448.0 118:1693.0 119:885.0 129:133.0 130:3251.0 131:2461.0 132:429.0 133:4316.0 134:935.0 135:236.0 136:26.0 139:19.0 141:18.0 142:263.0 143:1572.0 144:186.0 145:164.0 147:38986.0 148:6470.0 149:3551.0 150:327.0 151:91.0 …	2.39515	2.56698	2.23594	2.3542	2.26895	2.88112	2.61437	2.54875	2.60983	2.59171	No
104362	610734	227	1667	85:3431.0 86:914.0 87:3880.0 88:915.0 89:5026.0 90:691.0 91:1326.0 92:1132.0 93:2666.0 94:226.0 95:1037.0 96:384.0 97:379.0 98:1535.0 99:3192.0 100:1292.0 101:64790.0 102:7687.0 103:9445.0 104:1320.0 105:3744.0 106:1380.0 107:1485.0 108:512.0 109:573.0 110:30.0 111:263.0 112:119.0 113:943.0 114:479.0 115:8290.0 116:19606.0 117:11090.0 118:1967.0 119:6002.0 120:1081.0 121:3497.0 122:403.0 123:1251…	2.19734	2.9814	2.21663	2.18051	2.13465	2.3686	3.65591	2.2589	2.03332	2.3307	No
104131	554966	161	107897	85:670.0 86:2352.0 87:242.0 88:468.0 90:71.0 92:35.0 93:85.0 94:35.0 97:166.0 98:255.0 99:1527.0 100:7125.0 101:2101.0 102:1294.0 104:4455.0 106:79.0 108:13.0 110:24.0 111:35.0 112:11.0 113:41.0 116:1967.0 117:8750.0 118:1468.0 121:39.0 123:356.0 124:30.0 125:125.0 127:763.0 128:169.0 129:12657.0 130:731.0 132:423.0 133:548.0 136:22.0 140:231.0 141:147.0 143:91.0 144:321.0 145:534.0 146:3774.0 14…	2.37343	2.30273	2.12137	1.96988	2.09505	2.47155	2.3514	2.46577	2.46926	2.49017	No
103870	325027	233	85123	85:1473.0 86:1030.0 88:1141.0 90:78.0 97:88.0 99:1509.0 100:534.0 101:1470.0 102:152.0 103:1274.0 104:135.0 105:287.0 109:555.0 110:127.0 111:131.0 113:83.0 115:915.0 116:653.0 117:10011.0 118:922.0 119:717.0 129:821.0 130:174.0 131:930.0 132:466.0 133:1873.0 134:148.0 143:2878.0 144:298.0 147:42121.0 148:6583.0 149:3200.0 150:406.0 151:85.0 157:102.0 187:41.0 192:99.0 204:836.0 205:197.0 222:17.…	2.09764	2.12884	2.48963	2.56385	2.75904	2.11718	2.05902	1.66414	1.85098	2.21584	No
103102	542795	179	31555	85:74.0 89:848.0 90:484.0 91:340.0 93:30.0 95:3.0 97:50.0 98:40.0 101:1.0 102:542.0 104:207.0 105:301.0 107:207.0 109:9.0 112:6.0 113:36.0 114:37.0 116:22.0 117:97.0 119:14.0 121:91.0 123:17.0 130:32.0 133:307.0 134:89.0 135:516.0 136:71.0 137:25.0 142:12.0 145:27.0 147:753.0 149:559.0 150:125.0 151:12.0 153:1.0 161:273.0 162:35.0 163:909.0 164:2215.0 165:409.0 166:53.0 169:9.0 171:18.0 172:6.0 1…	3.80685	3.68295	3.63882	3.76123	3.57522	4.08492	3.94447	3.87097	3.88037	3.92559	No
102604	864466	174	284	86:1203.0 87:181.0 88:92.0 90:42.0 92:34.0 95:29.0 100:628.0 101:65.0 102:70.0 105:49.0 110:34.0 112:50.0 115:39.0 117:67.0 118:56.0 121:41.0 124:29.0 130:92.0 131:54.0 132:79.0 135:54.0 150:31.0 155:19.0 158:46.0 159:57.0 172:30.0 174:4979.0 175:869.0 176:366.0 202:87.0 204:33.0 205:32.0 206:13.0 211:21.0 212:12.0 217:34.0 218:39.0 222:50.0 223:29.0 225:17.0 228:24.0 231:36.0 233:36.0 235:29.0 2…	2.25464	2.43963	2.28918	2.40415	2.42662	2.03602	2.2196	1.97941	1.92062	1.85965	No
102246	573663	117	85102	85:1382.0 86:894.0 87:839.0 88:367.0 89:5317.0 90:407.0 91:305.0 95:82.0 96:126.0 97:153.0 98:192.0 99:868.0 100:2605.0 101:2321.0 102:1181.0 103:5551.0 104:561.0 105:2504.0 106:242.0 107:146.0 108:149.0 109:70.0 110:120.0 111:250.0 112:338.0 113:533.0 114:1548.0 115:2124.0 116:1054.0 117:90320.0 118:9236.0 119:3823.0 120:191.0 121:50.0 122:58.0 124:133.0 125:98.0 126:205.0 127:703.0 128:771.0 12…	3.6442	3.64174	3.59007	3.6276	3.51982	3.61627	3.69156	3.72282	3.64702	3.7413	No
100666	586815	229	29	85:823.0 86:194.0 87:662.0 88:337.0 89:711.0 90:119.0 91:200.0 93:1018.0 94:224.0 95:1683.0 96:1733.0 97:6038.0 98:1174.0 99:1242.0 100:178.0 101:600.0 102:310.0 103:1548.0 104:242.0 105:655.0 107:259.0 108:172.0 109:241.0 110:546.0 111:911.0 112:674.0 113:694.0 115:1207.0 116:392.0 117:2280.0 118:273.0 119:1093.0 120:174.0 121:326.0 122:39.0 123:487.0 124:76.0 125:294.0 126:191.0 127:456.0 128:2…	3.32019	3.43053	3.17831	3.21731	3.14799	3.45735	3.42839	3.30528	3.32336	3.34632	No
99868	646534	264	1764	85:258.0 92:26.0 93:169.0 98:13.0 99:241.0 100:98.0 102:99.0 104:48.0 110:149.0 111:262.0 112:6.0 116:64.0 122:1.0 124:60.0 126:21.0 129:21.0 130:276.0 137:10.0 138:43.0 139:12.0 144:218.0 148:39.0 149:1110.0 150:48.0 152:17.0 153:364.0 157:26.0 158:2.0 160:15.0 162:52.0 164:56.0 165:208.0 166:57.0 167:27.0 180:42.0 192:582.0 202:3.0 205:36.0 206:131.0 219:65.0 221:9.0 223:14.0 225:69.0 226:52.0 …	3.25586	2.38667	3.04251	3.1185	3.18536	2.1813	2.25739	2.31412	2.34959	2.51487	Yes
98053	1041375	315	26719	85:696.0 86:186.0 91:22.0 93:9.0 94:366.0 95:1191.0 97:483.0 98:151.0 99:737.0 101:1386.0 102:66.0 106:322.0 107:85.0 108:1903.0 109:373.0 111:385.0 112:345.0 113:986.0 114:85.0 115:885.0 116:368.0 119:38.0 120:49.0 121:622.0 123:185.0 125:488.0 126:42.0 127:526.0 129:4373.0 130:530.0 131:161.0 133:3619.0 134:404.0 135:4104.0 136:4066.0 137:529.0 138:164.0 139:179.0 140:1369.0 141:702.0 142:982.0…	2.76765	2.33868	2.52338	2.55333	2.3537	2.65984	2.59485	2.42255	2.51456	3.10885	No
98027	474435	111	125	85:2037.0 86:2852.0 87:703.0 88:641.0 89:904.0 90:27.0 91:64.0 92:167.0 93:122.0 94:58.0 95:60.0 96:79.0 97:441.0 99:4029.0 100:405.0 101:502.0 102:524.0 105:259.0 107:59.0 108:26.0 109:187.0 110:362.0 111:58622.0 112:3744.0 113:1086.0 114:171.0 115:1351.0 116:2824.0 117:11244.0 118:1055.0 119:703.0 120:50.0 123:10.0 124:19.0 125:208.0 126:57.0 128:229.0 129:9390.0 130:2687.0 131:1989.0 132:910.0…	2.41752	2.12884	2.17343	2.34692	1.66543	2.39541	2.69804	2.49021	2.22565	3.07823	No
97891	243971	116	34178	85:333.0 86:2106.0 87:467.0 88:280.0 89:5.0 90:53.0 91:138.0 92:168.0 93:215.0 94:1333.0 95:43.0 96:6.0 98:74.0 99:48.0 100:4652.0 101:1063.0 102:1419.0 103:3674.0 104:501.0 105:328.0 106:3.0 108:75.0 109:236.0 110:175.0 112:94.0 114:926.0 115:860.0 116:84295.0 117:10442.0 118:3671.0 119:545.0 120:126.0 121:65.0 122:38.0 123:90.0 124:32.0 125:42.0 126:107.0 127:278.0 128:1618.0 129:278.0 130:1195…	2.17153	1.85953	1.84811	1.80953	1.89311	2.42312	2.41121	2.27338	2.57916	2.81188	Yes
97708	522546	116	84119	85:1571.0 86:1791.0 87:1892.0 88:597.0 89:299.0 95:10.0 97:488.0 98:97.0 99:267.0 100:3094.0 101:1284.0 102:1277.0 103:1716.0 104:302.0 105:510.0 108:53.0 110:263.0 112:207.0 113:220.0 114:776.0 115:651.0 116:37705.0 117:5721.0 118:3529.0 119:241.0 120:197.0 125:76.0 127:526.0 128:398.0 129:613.0 130:922.0 131:3033.0 132:917.0 133:608.0 134:137.0 139:44.0 140:598.0 142:82.0 143:282.0 144:545.0 14…	2.41752	2.43963	2.47987	2.50934	2.3573	2.86023	2.69143	2.71206	2.91739	3.21743	No
97204	726050	259	117021	85:9202.0 86:13527.0 87:6721.0 88:2646.0 89:3219.0 90:881.0 91:267.0 92:306.0 93:763.0 94:240.0 95:279.0 96:330.0 97:473.0 98:1578.0 99:17000.0 100:119531.0 101:43572.0 102:14466.0 103:2967.0 104:591.0 105:379.0 106:147.0 107:115.0 108:53.0 109:92.0 110:262.0 111:598.0 112:367.0 113:1495.0 114:2528.0 115:12227.0 116:26372.0 117:15426.0 118:2713.0 119:1020.0 120:394.0 121:150.0 124:100.0 125:271.0…	3.5185	3.13147	3.29127	3.50332	3.53092	3.17874	3.11922	2.97092	2.98963	3.04999	No
91421	584472	331	5488	85:90.0 86:216.0 88:12.0 90:29.0 91:60.0 92:647.0 93:31.0 98:94.0 99:71.0 100:928.0 101:142.0 103:181.0 105:46.0 106:30.0 107:34.0 110:73.0 114:97.0 115:268.0 116:505.0 117:248.0 118:33.0 120:196.0 128:88.0 130:65.0 131:771.0 132:188.0 133:599.0 134:186.0 136:10.0 140:42.0 141:51.0 142:42.0 143:25.0 144:271.0 145:19.0 147:2447.0 148:355.0 149:217.0 150:54.0 152:12.0 153:35.0 154:1.0 156:107.0 157…	4.72955	4.71841	4.80446	4.75284	4.81744	4.66412	4.58693	4.54453	4.56855	4.5989	No
87822	573295	260	125502	85:5171.0 86:2872.0 87:1853.0 88:805.0 89:1528.0 90:266.0 91:249.0 92:126.0 93:125.0 94:122.0 95:131.0 96:1290.0 97:581.0 98:6263.0 99:3004.0 100:22245.0 101:4204.0 102:2216.0 103:6429.0 104:717.0 105:691.0 106:54.0 107:157.0 108:1397.0 109:428.0 110:436.0 111:454.0 112:1270.0 113:1070.0 114:2235.0 115:12931.0 116:5935.0 117:5889.0 118:1058.0 119:1156.0 120:208.0 122:78.0 123:104.0 124:144.0 125:…	2.71518	2.67008	2.74637	2.50426	2.51883	2.61518	2.52063	2.4149	2.64762	2.44558	No
87808	651039	157	34441	85:6054.0 87:10383.0 88:1461.0 89:45684.0 90:3127.0 91:5173.0 92:1122.0 94:1737.0 95:7329.0 96:1980.0 97:4553.0 98:1090.0 99:8959.0 100:13304.0 101:21324.0 102:10677.0 103:24728.0 105:19217.0 106:2555.0 107:1617.0 108:372.0 109:1854.0 110:1137.0 111:4185.0 113:5149.0 114:4569.0 115:15059.0 116:8761.0 117:78033.0 118:4500.0 119:17032.0 120:2836.0 121:1691.0 123:714.0 124:402.0 125:872.0 126:2427.0…	1.98194	2.11548	2.0551	2.01417	2.06337	2.48867	2.22743	2.43499	2.80101	2.41141	No
84682	455754	218	413	86:2942.0 88:141.0 89:112.0 91:83.0 95:21.0 96:52.0 99:117.0 100:1404.0 101:500.0 102:258.0 103:262.0 105:161.0 113:119.0 114:63.0 115:110.0 116:295.0 117:454.0 119:188.0 120:63.0 121:40.0 122:45.0 131:1530.0 132:103.0 133:2100.0 134:376.0 143:19.0 144:92.0 147:5888.0 148:433.0 149:305.0 152:37.0 154:11.0 158:171.0 160:45.0 161:81.0 164:29.0 167:17.0 173:76.0 174:1023.0 175:272.0 176:72.0 178:67.…	1.76009	1.73254	1.64013	1.69978	1.86438	2.10212	2.18253	2.45184	2.12775	2.09223	No
84390	856421	117	291	85:167.0 89:444.0 90:10.0 92:58.0 93:400.0 94:80.0 95:656.0 98:494.0 99:384.0 100:46.0 102:86.0 105:51.0 107:116.0 110:60.0 111:101.0 113:12.0 115:21.0 116:933.0 117:16860.0 118:1459.0 119:650.0 120:71.0 125:117.0 128:67.0 129:7682.0 130:803.0 132:6486.0 133:1341.0 134:343.0 135:92.0 137:72.0 138:29.0 140:58.0 141:48.0 143:611.0 144:144.0 145:3932.0 146:417.0 157:65.0 159:172.0 160:80.0 161:46.0 …	3.47005	3.35521	3.08261	3.02688	3.03899	3.01717	3.0088	2.7869	2.79245	2.77501	No
84208	834339	91	6529	85:397.0 86:104.0 87:64.0 89:105.0 90:43.0 91:4416.0 92:1216.0 93:2782.0 94:1158.0 95:941.0 96:496.0 97:213.0 98:69.0 99:155.0 100:26.0 101:139.0 102:52.0 103:160.0 104:234.0 105:1843.0 106:1764.0 107:979.0 108:197.0 109:348.0 110:119.0 111:47.0 112:6.0 113:53.0 114:46.0 115:358.0 116:598.0 117:2905.0 118:489.0 119:1172.0 120:880.0 121:800.0 122:154.0 123:154.0 124:66.0 125:11.0 128:134.0 129:150…	1.78237	1.7936	1.71411	1.59603	1.39826	2.13649	1.90249	2.23624	2.05155	2.01726	No
84088	672898	332	238	85:135.0 86:135.0 87:248.0 88:196.0 89:2251.0 90:375.0 93:178.0 94:27.0 95:496.0 97:119.0 98:172.0 99:591.0 101:524.0 103:2328.0 104:337.0 105:143.0 109:261.0 111:411.0 113:46.0 114:178.0 115:672.0 116:132.0 117:10603.0 118:841.0 119:893.0 121:54.0 122:44.0 123:190.0 125:19.0 126:59.0 127:410.0 128:196.0 131:1308.0 132:231.0 133:3873.0 134:556.0 135:442.0 136:83.0 137:62.0 139:81.0 140:1.0 141:15…	2.89853	2.83886	2.99148	2.83052	2.84152	2.47155	2.30854	2.36311	2.31856	2.29236	Yes
62840	553078	188	146	86:261.0 87:142.0 88:87.0 89:283.0 90:151.0 91:43.0 92:46.0 93:35.0 98:167.0 100:1725.0 101:112.0 102:22.0 104:36.0 107:43.0 108:48.0 109:43.0 111:105.0 112:77.0 113:62.0 114:223.0 115:405.0 116:5151.0 117:1014.0 118:309.0 119:90.0 120:36.0 125:136.0 126:95.0 128:266.0 130:448.0 131:829.0 132:2241.0 133:857.0 134:239.0 135:54.0 137:47.0 141:1377.0 142:341.0 143:178.0 144:126.0 145:46.0 146:126.0 …	3.27976	3.3397	3.04349	3.01496	2.88857	3.02457	3.10404	2.97021	2.86032	2.90919	No
58121	480387	232	79	87:91.0 96:51.0 97:57.0 98:86.0 99:100.0 100:3071.0 101:325.0 102:140.0 103:85.0 115:76.0 117:579.0 118:67.0 129:72.0 130:177.0 132:82.0 133:399.0 134:83.0 142:92.0 147:1028.0 148:289.0 149:74.0 160:33.0 163:47.0 164:28.0 173:22.0 174:51.0 188:319.0 189:76.0 190:42.0 202:314.0 203:31.0 204:79.0 216:94.0 218:511.0 219:116.0 220:18.0 232:2572.0 233:417.0 234:183.0 235:21.0 267:39.0 291:15.0 306:42.…	2.9727	1.78642	1.74442	1.82607	1.67126	2.2626	2.04744	2.33315	1.9125	2.16068	No
50367	920648	117	46315	89:63.0 90:3.0 96:62.0 98:113.0 116:141.0 117:2302.0 118:208.0 121:9.0 123:25.0 129:995.0 130:112.0 131:119.0 132:880.0 133:179.0 135:29.0 136:5.0 137:25.0 142:23.0 143:98.0 145:236.0 146:32.0 148:40.0 149:92.0 150:14.0 151:20.0 159:48.0 171:13.0 173:12.0 176:19.0 185:40.0 187:53.0 195:1.0 196:10.0 200:36.0 202:12.0 205:33.0 216:10.0 219:5.0 226:7.0 227:15.0 231:24.0 235:4.0 241:33.0 243:42.0 247…	1.8104	1.80761	1.94732	1.83412	1.87898	2.40569	2.58133	2.69217	2.67818	2.67534	Yes
48608	339067	179	36	86:343.0 87:342.0 88:702.0 89:324.0 90:144.0 91:469.0 93:84.0 95:73.0 98:224.0 101:459.0 102:419.0 103:2363.0 105:19922.0 106:1506.0 107:541.0 108:41.0 109:28.0 115:81.0 116:11012.0 117:1187.0 118:403.0 119:326.0 120:194.0 121:192.0 128:258.0 130:1267.0 131:785.0 132:5944.0 133:1178.0 134:622.0 135:12484.0 136:1522.0 137:356.0 139:52.0 144:953.0 146:581.0 149:399.0 158:68.0 159:237.0 160:66.0 161…	2.58968	2.50103	2.68096	2.55636	2.75619	2.21409	2.1276	2.07911	1.9125	2.00449	Yes
47358	435564	248	148	85:228.0 86:3117.0 87:240.0 90:32.0 93:32.0 95:19.0 99:386.0 100:1891.0 101:337.0 102:313.0 103:237.0 104:118.0 107:63.0 113:116.0 114:91.0 117:236.0 119:17.0 120:39.0 129:105.0 130:635.0 133:1533.0 134:301.0 135:92.0 137:24.0 142:51.0 146:224.0 147:2196.0 148:431.0 160:346.0 161:56.0 162:41.0 164:29.0 168:16.0 170:19.0 172:67.0 173:3.0 174:3380.0 175:583.0 176:292.0 181:27.0 187:19.0 188:94.0 18…	2.0834	2.11886	1.9123	1.96695	1.8861	2.51314	2.48571	2.38292	2.48269	2.44323	No
47170	974676	204	2869	85:44.0 89:323.0 90:45.0 97:66.0 100:143.0 101:357.0 102:11.0 103:1389.0 104:109.0 105:182.0 110:62.0 113:26.0 115:97.0 116:294.0 117:441.0 119:7.0 126:3.0 127:8.0 128:78.0 129:1394.0 131:462.0 133:305.0 135:120.0 139:40.0 140:34.0 141:46.0 142:4.0 143:242.0 144:126.0 145:53.0 147:941.0 148:198.0 149:93.0 155:142.0 157:186.0 158:93.0 160:512.0 161:351.0 162:45.0 163:74.0 169:617.0 170:35.0 171:47…	2.36783	2.36045	2.17161	2.06151	2.21944	2.61674	2.48356	2.46805	2.48269	2.57461	No
46224	574470	243	22021	85:37.0 101:553.0 102:50.0 103:684.0 106:24.0 112:8.0 113:19.0 115:137.0 117:69.0 129:971.0 130:171.0 131:352.0 133:740.0 134:41.0 135:156.0 137:89.0 139:3.0 147:979.0 148:10.0 149:98.0 155:36.0 179:29.0 181:96.0 183:49.0 191:186.0 192:18.0 193:100.0 195:81.0 207:280.0 208:22.0 209:15.0 211:1590.0 212:184.0 213:144.0 217:86.0 218:77.0 225:19.0 227:200.0 228:29.0 234:34.0 243:1830.0 244:286.0 245:…	3.00422	3.00957	2.84347	3.22043	2.89311	3.19223	3.12121	3.07181	3.3124	3.29102	No
46146	1128225	129	3174	85:2766.0 86:101.0 87:57.0 89:458.0 91:5648.0 92:1009.0 93:4837.0 94:854.0 95:7005.0 96:398.0 97:1583.0 98:69.0 99:841.0 101:529.0 102:39.0 103:648.0 104:289.0 105:5798.0 106:1007.0 107:5082.0 108:945.0 109:3381.0 110:296.0 111:1228.0 112:109.0 113:310.0 114:25.0 115:1041.0 116:430.0 117:2402.0 118:725.0 119:4929.0 120:2342.0 121:4665.0 122:692.0 123:1370.0 124:121.0 125:512.0 127:195.0 128:627.0…	2.48852	2.59822	3.11372	3.24524	3.22933	2.34879	2.54182	2.49021	2.66244	2.75934	No
46138	451790	229	726	85:361.0 86:211.0 87:97.0 88:188.0 89:198.0 91:72.0 92:53.0 93:28.0 95:596.0 97:211.0 98:268.0 99:154.0 100:272.0 101:339.0 102:103.0 105:195.0 107:56.0 108:74.0 109:24.0 111:141.0 112:93.0 115:176.0 116:533.0 117:8029.0 118:528.0 119:291.0 122:50.0 123:33.0 125:55.0 126:57.0 129:3117.0 130:404.0 131:2042.0 132:1733.0 133:413.0 134:170.0 136:42.0 138:29.0 139:27.0 143:208.0 145:657.0 150:34.0 152…	3.44764	3.22523	3.40377	3.29693	3.31576	3.74055	3.40764	3.70263	3.54939	3.62105	No
46131	1076014	129	87943	85:10145.0 86:1203.0 87:1832.0 88:723.0 89:6644.0 90:1153.0 91:78364.0 92:13956.0 93:58070.0 94:11396.0 95:77285.0 96:6765.0 97:16725.0 98:1574.0 99:4571.0 100:554.0 101:8272.0 102:1830.0 103:8723.0 104:4368.0 105:68934.0 106:14571.0 107:52652.0 108:10693.0 109:32688.0 110:4633.0 111:10017.0 112:1057.0 113:3097.0 114:830.0 115:14461.0 116:7208.0 117:25953.0 118:8439.0 119:52382.0 120:25231.0 121:…	4.47464	4.45728	4.45574	4.24732	4.20862	4.27739	4.28967	4.22635	3.95827	4.1327	No
43021	1109517	253	110403	86:112.0 87:393.0 91:1529.0 92:106.0 93:2143.0 94:725.0 95:890.0 98:123.0 99:478.0 101:1421.0 102:297.0 103:1585.0 105:1612.0 106:525.0 107:961.0 111:562.0 113:342.0 114:82.0 115:934.0 116:1665.0 117:5088.0 118:316.0 119:870.0 122:172.0 123:602.0 126:54.0 127:179.0 128:336.0 130:423.0 131:2675.0 133:1074.0 135:840.0 138:179.0 141:543.0 142:940.0 143:3459.0 144:581.0 145:1308.0 146:755.0 147:4753.…	2.13132	2.18436	2.24063	2.25909	2.3644	2.20208	2.1276	2.14606	1.99441	1.85965	No
42928	847372	367	87783	85:2318.0 89:1537.0 91:1953.0 92:494.0 93:1867.0 94:1814.0 95:6984.0 96:10449.0 97:6552.0 98:6703.0 99:1435.0 105:1710.0 106:308.0 107:1454.0 108:883.0 109:3479.0 110:3575.0 111:2492.0 112:1073.0 113:314.0 117:29549.0 118:2998.0 119:2252.0 120:341.0 121:1361.0 122:447.0 123:2047.0 124:1355.0 125:876.0 126:132.0 127:401.0 129:20607.0 130:2301.0 131:4009.0 132:4647.0 133:2381.0 134:1003.0 135:968.0…	2.95846	2.50381	3.05534	3.03247	3.02767	2.1727	2.38233	2.01953	1.9125	1.99133	Yes
42914	617342	273	288	85:108.0 87:167.0 88:92.0 89:136.0 92:58.0 93:86.0 95:193.0 96:108.0 97:78.0 99:605.0 100:143.0 101:223.0 102:92.0 103:336.0 104:70.0 105:58.0 109:24.0 110:55.0 111:256.0 112:15.0 114:87.0 115:639.0 116:312.0 117:522.0 118:105.0 119:62.0 120:32.0 124:17.0 125:53.0 126:49.0 127:177.0 128:22.0 129:915.0 131:952.0 132:92.0 133:1929.0 134:60.0 135:258.0 136:35.0 137:44.0 139:90.0 140:83.0 141:331.0 1…	2.36405	2.09463	2.64445	2.7519	2.77529	2.11718	1.94906	1.83047	2.12272	2.0815	Yes
42913	623406	157	68605	85:79213.0 86:74969.0 87:30997.0 88:8614.0 90:46945.0 91:9503.0 92:2336.0 95:14494.0 96:8895.0 97:16963.0 98:55840.0 99:174314.0 100:257600.0 101:55136.0 103:40667.0 104:9074.0 105:7201.0 106:1278.0 107:428.0 109:1465.0 110:8140.0 111:10250.0 112:27469.0 113:41523.0 114:50954.0 115:123677.0 121:10654.0 122:6379.0 123:3476.0 124:9802.0 125:23877.0 126:25572.0 127:108342.0 128:72047.0 129:47370.0 1…	2.17448	1.8775	2.46897	2.73571	2.79227	1.99224	2.07584	2.00656	2.12272	2.51487	No
42481	675635	318	2670	85:36.0 86:264.0 87:119.0 89:71.0 90:3.0 96:4.0 97:45.0 100:25.0 101:25.0 102:89.0 103:1499.0 104:98.0 106:19.0 108:25.0 110:52.0 111:13.0 113:96.0 114:7.0 115:120.0 116:89.0 117:65.0 120:22.0 121:16.0 122:20.0 125:21.0 126:64.0 127:5.0 128:52.0 129:2124.0 130:118.0 131:398.0 132:68.0 133:1415.0 139:13.0 140:24.0 141:13.0 142:4.0 143:397.0 144:106.0 146:101.0 147:5675.0 148:698.0 149:369.0 150:2.…	3.5173	3.61314	3.2769	3.70737	3.59103	2.17702	2.48784	2.18702	2.15671	2.00449	Yes
42445	502599	115	31	85:370.0 88:85.0 89:36.0 93:61.0 98:181.0 99:1414.0 100:9158.0 101:1232.0 103:128.0 108:34.0 111:15.0 113:594.0 114:567.0 115:27718.0 116:1868.0 118:47.0 124:34.0 130:931.0 134:91.0 135:38.0 136:59.0 139:101.0 142:85.0 143:10910.0 144:1070.0 147:1641.0 155:268.0 158:453.0 159:92.0 160:80.0 161:20.0 162:30.0 165:17.0 167:15.0 169:18.0 170:66.0 171:2993.0 172:140.0 173:285.0 174:113.0 175:26.0 176:…	2.15651	2.43963	2.40887	2.4261	2.64315	2.11222	2.04744	2.07351	2.29882	2.00449	No
42161	804619	218	94	85:108.0 86:247.0 87:139.0 88:76.0 89:69.0 91:149.0 92:44.0 93:30.0 95:38.0 98:79.0 99:84.0 100:3048.0 101:429.0 102:207.0 103:131.0 104:31.0 109:39.0 111:37.0 114:248.0 115:750.0 116:370.0 117:152.0 118:99.0 119:32.0 120:118.0 121:41.0 122:20.0 128:86.0 129:101.0 130:257.0 131:402.0 132:617.0 133:343.0 134:123.0 135:57.0 143:27.0 144:115.0 145:43.0 146:3584.0 147:1813.0 148:1380.0 149:261.0 156:…	3.33746	3.30273	3.21762	3.1399	3.29257	3.7284	3.72016	3.74513	3.69864	3.73435	No
42016	486724	254	2186	85:305.0 86:945.0 88:631.0 89:66.0 91:93.0 92:12.0 93:60.0 94:50.0 95:688.0 96:493.0 97:996.0 98:12707.0 99:1818.0 100:5096.0 101:1193.0 102:433.0 103:101.0 104:99.0 105:431.0 106:204.0 107:67.0 108:20.0 109:92.0 110:178.0 111:229.0 112:504.0 113:1713.0 114:980.0 115:589.0 116:686.0 117:327.0 118:47.0 120:75.0 123:207.0 124:149.0 125:2555.0 126:219.0 127:121.0 128:47.0 129:459.0 130:1719.0 131:51…	2.84745	2.81104	2.69812	2.69101	2.8822	3.22424	3.23702	3.25446	3.25567	3.32361	No
42007	633423	173	3163	85:4938.0 86:2632.0 87:3842.0 88:1599.0 89:36445.0 90:4196.0 91:3962.0 92:500.0 94:671.0 95:633.0 96:448.0 97:1730.0 98:1823.0 99:5999.0 100:7321.0 101:16741.0 102:6187.0 103:11081.0 104:1207.0 105:674.0 106:1178.0 108:899.0 109:458.0 110:290.0 111:2948.0 112:1836.0 113:6752.0 114:2900.0 115:4370.0 116:6371.0 117:18187.0 118:3044.0 119:4528.0 120:1247.0 121:273.0 124:120.0 126:1913.0 127:3252.0 1…	2.04954	2.09463	2.043	2.21333	2.88645	2.02396	1.88578	2.37171	2.22165	2.01726	No
42003	1107794	255	95409	87:8.0 91:345.0 93:504.0 94:20.0 95:244.0 98:5.0 101:27.0 105:425.0 106:15.0 107:360.0 109:157.0 115:7.0 116:102.0 117:450.0 118:80.0 119:312.0 120:48.0 121:120.0 122:56.0 128:62.0 129:431.0 131:503.0 132:70.0 133:109.0 134:3.0 140:8.0 142:35.0 143:126.0 145:290.0 146:46.0 147:132.0 149:155.0 155:35.0 157:109.0 159:185.0 160:38.0 161:97.0 163:94.0 167:10.0 171:67.0 173:182.0 175:48.0 176:34.0 177…	3.93496	3.06096	3.00802	3.28355	3.48086	2.37682	2.46151	2.19562	2.21353	2.15614	Yes
41989	1082070	215	42937	85:915.0 86:94.0 87:34.0 89:485.0 91:4176.0 92:787.0 93:4869.0 94:1228.0 95:5414.0 96:299.0 97:914.0 98:121.0 99:603.0 100:190.0 101:817.0 103:357.0 104:284.0 105:3131.0 106:3045.0 107:4872.0 108:1660.0 109:2455.0 110:512.0 111:1052.0 112:39.0 113:254.0 115:321.0 116:86.0 117:909.0 118:257.0 119:2448.0 120:1216.0 121:2904.0 122:777.0 123:1040.0 124:179.0 125:446.0 128:124.0 129:1634.0 130:938.0 1…	3.43895	3.3773	3.62523	3.66914	3.51312	2.12209	2.09729	2.09011	2.2413	2.02351	Yes
41866	536494	200	41895	85:7286.0 86:804.0 87:8254.0 88:1521.0 89:1305.0 90:88.0 92:18.0 93:821.0 94:87.0 95:3440.0 96:1031.0 97:5404.0 98:3536.0 99:1416.0 100:171.0 101:4220.0 102:21829.0 103:3225.0 106:94.0 107:1074.0 108:81.0 109:1770.0 110:1456.0 111:1860.0 112:702.0 113:127.0 114:166.0 115:4015.0 116:450.0 117:107.0 121:421.0 123:515.0 124:117.0 125:429.0 128:69.0 129:5924.0 130:629.0 131:82.0 138:313.0 139:205.0 1…	2.3326	2.85891	2.26779	2.40092	2.55435	2.86201	2.62846	2.65977	2.40833	2.51487	No
41833	507619	243	12092	85:402.0 86:5.0 87:55.0 88:22.0 89:1221.0 90:28.0 91:164.0 97:1064.0 98:48.0 99:290.0 101:655.0 102:50.0 103:1071.0 104:12.0 105:2.0 107:23.0 110:75.0 111:463.0 113:15.0 115:147.0 116:5.0 117:2.0 119:2.0 124:1.0 125:24.0 127:111.0 129:13.0 130:11.0 132:11.0 133:6.0 143:5.0 147:15.0 166:1.0 171:74.0 175:5.0 185:1.0 188:2.0 189:11.0 190:4.0 191:1.0 220:259.0 221:14.0 223:3.0 243:1615.0 244:323.0 24…	3.33219	3.43721	3.18543	3.24524	3.1398	3.44847	3.41601	3.27904	3.32336	3.32825	No
41811	471922	217	92	86:57.0 87:443.0 89:682.0 90:92.0 99:480.0 100:41.0 101:1823.0 103:7046.0 104:676.0 105:300.0 106:59.0 109:27.0 111:45.0 113:474.0 115:473.0 116:1861.0 117:6123.0 118:476.0 119:295.0 127:453.0 129:1559.0 130:129.0 131:448.0 133:1902.0 134:216.0 144:53.0 147:9776.0 148:785.0 149:656.0 158:25.0 159:8.0 163:98.0 169:60.0 174:40.0 175:153.0 176:58.0 177:60.0 183:21.0 189:1255.0 190:194.0 191:893.0 19…	2.37157	2.40794	2.44728	2.20999	2.17094	2.521	2.58133	2.2164	2.51456	2.40113	No
41808	512029	217	3171	85:102.0 86:274.0 87:196.0 88:324.0 89:5685.0 90:514.0 91:237.0 99:139.0 100:1920.0 101:1375.0 102:1362.0 103:5061.0 104:563.0 105:280.0 110:631.0 111:141.0 113:69.0 114:64.0 115:554.0 116:574.0 117:10253.0 118:1187.0 119:557.0 128:214.0 129:2850.0 130:1365.0 131:1461.0 132:327.0 133:3475.0 134:870.0 135:138.0 136:110.0 141:217.0 142:340.0 143:1359.0 144:465.0 145:285.0 146:38.0 147:21746.0 148:3…	2.37157	2.47956	2.52338	2.21829	2.26306	2.58432	2.71854	2.45653	2.64762	2.38524	No
41682	407495	247	3187	85:740.0 87:3579.0 88:246.0 89:932.0 90:92.0 94:99.0 95:54.0 96:32.0 97:5.0 99:977.0 101:9109.0 102:4849.0 103:6518.0 104:607.0 105:399.0 106:72.0 110:101.0 111:218.0 112:66.0 113:544.0 114:12.0 115:863.0 116:4791.0 117:12.0 118:116.0 119:763.0 120:15.0 121:13.0 122:10.0 123:4.0 124:2.0 125:6.0 126:181.0 129:2421.0 130:1157.0 131:4670.0 132:1087.0 133:3217.0 134:1524.0 135:43.0 136:53.0 137:10.0 …	2.22433	2.28243	2.33285	2.23285	2.22433	2.20208	2.34256	2.37454	2.08032	2.28222	No
34135	344675	174	113567	85:6259.0 87:11744.0 88:4770.0 89:35566.0 90:1339.0 91:4441.0 92:1163.0 93:1961.0 96:1819.0 100:6393.0 101:3188.0 108:1323.0 110:304.0 111:531.0 124:575.0 130:2171.0 140:164.0 143:635.0 149:3652.0 172:1177.0 174:33073.0 175:2807.0 176:1369.0 185:616.0 186:269.0 187:245.0 188:500.0 194:7375.0 196:788.0 197:3780.0 198:921.0 200:366.0 201:127.0 202:321.0 203:630.0 205:5236.0 215:456.0 216:294.0 217:…	3.37897	3.37952	3.34648	3.19688	3.35991	3.49471	3.24229	3.3854	3.06329	3.33798	No
34083	639442	307	21	85:1065.0 86:372.0 87:1570.0 88:1347.0 89:11886.0 90:1027.0 91:450.0 94:125.0 95:108.0 96:150.0 97:341.0 98:337.0 99:854.0 100:2150.0 101:3537.0 102:951.0 103:87115.0 104:8453.0 105:4107.0 106:219.0 110:160.0 111:332.0 112:91.0 113:824.0 114:1370.0 115:1277.0 116:899.0 117:11742.0 118:1067.0 119:1473.0 120:185.0 121:95.0 124:47.0 125:43.0 126:175.0 127:390.0 129:7908.0 130:1485.0 131:4620.0 132:6…	2.8198	2.10518	2.26485	2.32044	2.27764	2.6214	2.05902	2.20821	2.20106	2.3516	No
34059	804750	315	110281	85:893.0 86:265.0 87:2016.0 88:832.0 89:16945.0 90:1546.0 91:1290.0 92:242.0 93:220.0 98:993.0 100:1644.0 101:12578.0 102:2237.0 103:26181.0 104:2664.0 105:3246.0 106:677.0 107:423.0 113:1447.0 114:5277.0 115:1913.0 116:2562.0 117:7001.0 118:1096.0 119:2528.0 120:327.0 121:575.0 123:235.0 124:142.0 126:1174.0 128:1202.0 129:23339.0 130:3593.0 131:5885.0 132:963.0 133:18769.0 134:2381.0 135:3722.0…	2.28525	2.39388	2.69375	2.89186	2.78919	1.98561	2.02331	1.92738	1.9441	2.52866	Yes
34001	578299	160	3009	85:191.0 89:328.0 91:5.0 98:6.0 100:250.0 101:182.0 103:132.0 105:64.0 107:33.0 117:5349.0 118:423.0 119:197.0 127:28.0 129:429.0 130:344.0 131:248.0 133:363.0 134:138.0 143:112.0 147:658.0 148:60.0 159:12.0 160:926.0 161:309.0 162:4.0 171:31.0 174:36.0 189:39.0 191:27.0 204:79.0 205:9.0 206:19.0 217:28.0 219:124.0 223:10.0 231:37.0 233:151.0 235:13.0 277:238.0 278:54.0 293:13.0 299:12.0 321:80.0…	3.17006	3.37897	3.07697	3.01575	2.91181	2.84108	3.11623	2.67132	2.49998	2.61616	No
33401	390775	245	1718	85:548.0 86:69.0 87:80.0 91:65.0 95:3.0 98:3.0 99:1019.0 100:367.0 101:132.0 102:16.0 106:51.0 108:90.0 109:6.0 110:342.0 111:15.0 112:22.0 113:317.0 114:50.0 115:339.0 117:96.0 118:146.0 123:15.0 124:26.0 126:329.0 128:72.0 130:753.0 131:100.0 132:16.0 133:591.0 135:211.0 136:56.0 140:10.0 141:129.0 142:57.0 143:926.0 144:124.0 146:48.0 147:5175.0 148:610.0 149:671.0 151:31.0 152:3.0 153:7.0 154…	2.44038	2.42987	2.07606	2.05676	1.95456	2.34879	2.3629	2.06783	2.13271	2.26832	No
32528	1017580	204	1975	85:17.0 86:36.0 87:46.0 88:20.0 97:9.0 99:36.0 101:68.0 102:47.0 103:1462.0 104:144.0 105:69.0 111:44.0 116:13.0 117:137.0 118:2.0 122:4.0 124:26.0 125:24.0 129:1340.0 130:121.0 131:155.0 133:138.0 136:13.0 139:5.0 140:38.0 142:58.0 143:185.0 144:24.0 147:1783.0 148:114.0 149:219.0 153:11.0 154:30.0 155:123.0 156:92.0 157:109.0 158:4.0 159:4.0 161:42.0 163:14.0 164:29.0 165:10.0 168:5.0 169:376.0…	2.92067	2.88908	2.74637	2.94498	2.77847	2.28664	2.34847	2.24392	2.53065	2.28562	Yes
31695	693484	333	114239	85:2450.0 86:1329.0 87:1934.0 88:989.0 89:5160.0 90:339.0 91:214.0 92:100.0 93:174.0 94:2038.0 95:543.0 96:3948.0 97:3640.0 98:19754.0 99:3029.0 100:1058.0 101:11442.0 102:3745.0 103:24294.0 104:2392.0 105:1478.0 106:270.0 107:189.0 108:216.0 109:112.0 110:878.0 111:511.0 112:711.0 113:991.0 114:605.0 115:2581.0 116:3233.0 117:19350.0 118:1818.0 119:2009.0 120:166.0 121:137.0 122:2536.0 123:231.0…	1.87928	1.82118	1.70351	1.66001	1.81323	1.97204	2.22353	1.9932	2.00777	1.91081	No
31572	659798	319	22	85:955.0 86:739.0 87:1963.0 88:1249.0 89:23654.0 90:1741.0 91:1135.0 94:110.0 95:64.0 96:681.0 97:924.0 98:177.0 99:1302.0 100:4269.0 101:5985.0 102:2628.0 103:55876.0 104:5298.0 105:6003.0 106:471.0 107:134.0 108:44.0 109:106.0 110:151.0 111:715.0 112:295.0 113:1157.0 114:1065.0 115:1902.0 116:1693.0 117:24869.0 118:2407.0 119:3013.0 120:325.0 121:179.0 122:26.0 125:71.0 126:224.0 127:784.0 128:…	2.44982	2.53331	2.07149	2.24385	2.20782	2.32803	2.27512	2.22444	2.2413	2.39852	No
31556	594647	217	3167	85:385.0 86:98.0 87:248.0 88:286.0 89:468.0 90:224.0 92:20.0 95:218.0 99:284.0 101:1180.0 103:1916.0 104:47.0 107:220.0 109:96.0 110:193.0 111:260.0 112:20.0 113:386.0 114:41.0 115:209.0 116:863.0 117:2309.0 118:189.0 119:243.0 125:12.0 126:151.0 128:127.0 129:1571.0 130:306.0 131:508.0 132:123.0 133:2331.0 134:352.0 135:130.0 136:1.0 139:40.0 140:858.0 141:105.0 142:138.0 143:915.0 144:125.0 145…	2.11816	1.8775	1.99915	1.77441	1.8215	2.14118	2.0813	2.00656	2.05746	1.91081	No
31362	818275	387	308	89:2051.0 90:203.0 91:178.0 94:11.0 95:62.0 98:94.0 99:125.0 100:221.0 101:1887.0 102:354.0 103:2375.0 104:220.0 105:395.0 107:50.0 109:82.0 111:94.0 112:58.0 113:214.0 115:231.0 116:632.0 117:455.0 119:268.0 121:26.0 122:30.0 125:55.0 128:126.0 129:3069.0 130:602.0 131:1273.0 132:58.0 133:2409.0 134:158.0 135:122.0 137:37.0 140:51.0 141:115.0 142:97.0 143:74.0 144:29.0 145:148.0 146:37.0 147:487…	2.83673	2.86741	2.65176	2.71734	2.59623	3.11718	2.99775	2.96154	2.90003	3.03815	No
31359	529100	246	28	85:1143.0 86:983.0 87:725.0 88:453.0 89:313.0 90:36.0 91:51.0 95:189.0 96:269.0 97:224.0 98:467.0 99:626.0 100:5243.0 101:1252.0 102:493.0 103:1043.0 104:79.0 105:259.0 108:335.0 109:58.0 110:448.0 111:44.0 112:737.0 113:669.0 114:1398.0 115:911.0 116:669.0 117:712.0 118:217.0 119:303.0 120:26.0 122:179.0 123:41.0 125:90.0 126:202.0 127:190.0 128:17149.0 129:3445.0 130:1476.0 131:1330.0 132:969.0…	2.92277	2.91244	2.59575	2.63742	2.62357	2.89861	3.01769	2.98911	2.89238	2.99796	No
31357	600315	156	18	85:588.0 86:773.0 87:527.0 88:297.0 89:472.0 90:276.0 91:144.0 92:65.0 93:78.0 94:61.0 95:137.0 96:185.0 97:201.0 98:705.0 99:418.0 100:4218.0 101:1051.0 102:801.0 104:146.0 105:125.0 107:73.0 110:227.0 111:76.0 112:1090.0 113:753.0 114:2855.0 115:2580.0 116:2463.0 117:1187.0 118:279.0 119:308.0 122:34.0 124:65.0 125:100.0 126:1306.0 128:4527.0 129:1216.0 130:1701.0 131:3856.0 132:1540.0 133:2992…	2.47989	2.57998	2.45495	2.60692	2.47471	3.17831	3.24899	3.26147	3.19426	3.21901	Yes
31224	421596	261	16952	85:4857.0 86:408.0 87:632.0 88:1429.0 89:752.0 92:72.0 93:162.0 94:11.0 95:581.0 97:15164.0 98:1176.0 99:2227.0 101:4169.0 102:981.0 103:27.0 106:67.0 107:367.0 110:432.0 111:140.0 113:709.0 114:83.0 115:2230.0 116:9480.0 117:5385.0 118:622.0 119:88.0 123:1269.0 124:368.0 126:294.0 127:328.0 128:231.0 129:14698.0 130:6115.0 131:3690.0 132:878.0 133:5237.0 138:106.0 140:284.0 141:16.0 142:59.0 143…	2.25219	2.25378	2.42951	2.53784	2.87754	2.34002	2.30532	2.33003	2.05746	2.13266	No
31223	761296	213	84386	85:57.0 86:293.0 88:52.0 89:291.0 91:68.0 92:107.0 93:168.0 94:238.0 95:2835.0 96:535.0 97:65.0 98:157.0 100:441.0 102:233.0 103:524.0 104:202.0 105:243.0 106:87.0 107:4001.0 108:570.0 109:361.0 112:102.0 114:95.0 115:203.0 116:374.0 117:448.0 118:69.0 119:184.0 120:62.0 121:118.0 122:107.0 123:47.0 124:99.0 125:84.0 126:42.0 127:147.0 129:1131.0 130:238.0 131:325.0 132:150.0 133:278.0 134:92.0 1…	2.28977	2.12884	3.43501	3.28199	3.22206	2.30942	1.68336	2.2662	1.95165	2.10269	Yes
31222	377495	189	48	87:199.0 89:698.0 90:111.0 93:56.0 98:33.0 99:176.0 100:63.0 101:1315.0 102:3672.0 103:4054.0 104:371.0 105:293.0 106:106.0 107:60.0 108:48.0 113:36.0 114:94.0 115:261.0 116:366.0 117:2480.0 119:409.0 122:34.0 130:941.0 131:1036.0 133:4658.0 135:416.0 142:23.0 147:8908.0 148:1388.0 149:813.0 157:22.0 158:22.0 159:33.0 161:42.0 162:30.0 163:86.0 166:42.0 175:382.0 176:31.0 177:220.0 189:3993.0 190…	2.9233	2.96106	3.01225	2.95866	2.89829	3.2133	3.3001	3.24696	3.00974	3.30842	No
23635	344428	205	102844	86:35649.0 87:13782.0 89:52081.0 90:4636.0 91:2790.0 92:331.0 94:2130.0 95:638.0 96:309.0 97:382.0 98:441.0 99:3874.0 100:44651.0 101:54722.0 102:14716.0 103:190700.0 104:22113.0 105:17401.0 106:820.0 113:6809.0 114:4692.0 115:32295.0 116:19426.0 117:387803.0 118:38731.0 119:35848.0 127:1203.0 128:4038.0 129:54615.0 130:16196.0 131:81985.0 132:12409.0 133:263730.0 134:35271.0 135:20567.0 146:458.…	2.61381	2.62527	2.29472	2.28241	2.41529	3.05408	3.05616	2.9822	2.83069	2.89358	Yes
21802	593299	357	62254	87:8694.0 88:4191.0 89:11433.0 91:1884.0 92:79.0 93:566.0 94:275.0 101:102101.0 102:12242.0 103:100742.0 104:10244.0 105:10029.0 106:1478.0 107:3362.0 108:394.0 109:1271.0 114:1073.0 115:21169.0 116:22830.0 117:21094.0 118:3210.0 119:10846.0 120:1726.0 121:5718.0 122:528.0 123:2359.0 124:280.0 129:67176.0 130:12007.0 131:50454.0 132:6337.0 133:92102.0 134:12770.0 135:27101.0 136:3144.0 137:9042.0…	2.24477	2.09105	2.53381	2.49305	2.46551	2.33407	2.41121	2.61353	2.59306	2.47508	No
21763	368707	248	6	85:2882.0 86:87494.0 87:10917.0 88:4018.0 89:822.0 92:65.0 93:42.0 94:27.0 95:426.0 96:50.0 97:67.0 99:1489.0 100:53029.0 101:10140.0 102:5892.0 103:928.0 105:1276.0 110:146.0 113:1787.0 114:44.0 115:2820.0 116:1864.0 117:12472.0 118:47.0 119:3422.0 122:40.0 123:85.0 125:63.0 129:156.0 130:9640.0 131:7466.0 132:862.0 133:31722.0 134:5661.0 135:2633.0 144:2949.0 145:349.0 146:1208.0 147:26782.0 14…	2.33666	2.31576	2.13942	2.19463	2.21117	3.13601	3.19189	3.17513	2.95686	3.0901	Yes
21704	227636	177	1971	86:321.0 87:877.0 88:2215.0 89:1177.0 90:166.0 92:46.0 95:690.0 98:47.0 99:43.0 100:1.0 101:491.0 102:395.0 103:3236.0 104:445.0 105:759.0 106:5.0 107:431.0 110:197.0 113:123.0 114:1.0 115:778.0 116:235.0 117:2708.0 118:351.0 119:694.0 120:123.0 121:18.0 124:3.0 131:2476.0 132:305.0 133:6921.0 134:1259.0 135:297.0 144:1.0 146:382.0 147:57199.0 148:9255.0 149:5731.0 150:464.0 151:221.0 161:3331.0 …	2.42252	2.52941	2.5607	2.64917	2.63756	2.2626	1.69672	1.95045	2.00114	2.03575	Yes
21683	957445	324	64568	85:3730.0 86:6111.0 87:6461.0 88:1183.0 89:20272.0 90:1215.0 92:726.0 97:12441.0 98:5083.0 99:33446.0 100:9239.0 101:30640.0 102:3188.0 103:241653.0 104:22140.0 105:10423.0 106:801.0 107:933.0 109:935.0 110:3275.0 111:12688.0 112:3363.0 113:14407.0 114:2874.0 115:59667.0 116:14000.0 117:46098.0 118:5769.0 119:7215.0 120:950.0 122:433.0 123:1322.0 124:1959.0 125:4378.0 126:5262.0 127:8454.0 129:59…	2.63056	2.69401	2.99478	2.97307	2.98625	2.71552	2.76928	2.68395	2.93796	2.58665	No
21666	751309	117	727	86:84.0 89:126.0 93:146.0 95:297.0 97:364.0 98:171.0 99:152.0 101:71.0 105:120.0 107:47.0 109:65.0 111:142.0 112:68.0 113:69.0 116:319.0 117:6884.0 118:515.0 119:190.0 123:26.0 125:38.0 129:2928.0 130:357.0 131:779.0 132:2003.0 133:510.0 134:126.0 141:18.0 143:248.0 145:1080.0 146:130.0 149:39.0 152:19.0 153:14.0 159:91.0 163:18.0 171:63.0 174:86.0 177:28.0 182:19.0 187:82.0 189:15.0 197:18.0 201…	2.68816	2.74705	2.36323	2.48866	2.58789	2.94502	3.03433	2.96226	3.22085	3.15796	Yes
20902	704741	217	255	85:79.0 88:37.0 92:32.0 94:14.0 97:41.0 99:235.0 100:26.0 101:41.0 102:73.0 103:1566.0 104:206.0 105:96.0 109:97.0 110:36.0 111:111.0 112:66.0 113:39.0 114:55.0 115:112.0 116:320.0 117:397.0 118:41.0 119:91.0 127:84.0 129:2437.0 130:240.0 131:990.0 132:120.0 133:2109.0 135:188.0 136:36.0 138:15.0 141:58.0 142:51.0 143:712.0 144:95.0 146:64.0 147:9643.0 148:1032.0 149:1104.0 150:133.0 151:66.0 153…	3.67963	4.29755	3.73793	3.96768	4.09337	2.72415	3.76883	2.80715	2.79889	3.09644	Yes
18520	806282	387	18607	89:205.0 90:34.0 100:62.0 101:173.0 103:155.0 105:83.0 113:36.0 114:63.0 116:51.0 117:51.0 129:326.0 130:58.0 131:112.0 133:153.0 135:38.0 143:37.0 145:25.0 147:476.0 148:80.0 157:90.0 160:244.0 161:48.0 169:18.0 189:27.0 191:42.0 205:21.0 211:118.0 216:24.0 217:145.0 218:44.0 219:21.0 225:30.0 227:17.0 231:19.0 247:31.0 248:13.0 285:42.0 298:19.0 299:223.0 300:63.0 301:70.0 302:32.0 305:24.0 307…	2.09764	3.10898	2.49313	2.55711	2.41945	3.40442	2.24267	3.27904	1.9441	1.90269	No
18485	667373	160	4554	85:209.0 86:138.0 88:682.0 89:1276.0 90:42.0 91:290.0 92:40.0 93:62.0 95:157.0 97:343.0 98:187.0 99:94.0 100:117.0 101:506.0 102:533.0 103:960.0 104:6.0 105:780.0 107:90.0 108:8.0 109:195.0 110:46.0 111:190.0 112:6.0 113:192.0 114:283.0 115:385.0 117:357.0 118:42.0 119:105.0 127:38.0 128:156.0 129:885.0 130:376.0 131:441.0 132:5.0 133:1378.0 134:249.0 135:228.0 137:19.0 141:7.0 142:42.0 143:2086.…	2.48852	2.32424	2.65656	2.75953	3.17003	2.16833	2.21564	2.00656	2.20526	2.01092	Yes
17962	636836	206	33211	85:355.0 86:1401.0 87:1382.0 88:720.0 89:2667.0 90:839.0 91:697.0 92:138.0 93:313.0 94:13.0 95:8.0 96:554.0 98:22.0 99:109.0 100:758.0 101:1108.0 102:859.0 103:7141.0 104:2047.0 105:45958.0 106:3596.0 107:250.0 108:20.0 109:99.0 111:43.0 112:67.0 113:499.0 114:298.0 115:65.0 116:2644.0 117:6621.0 118:1589.0 119:549.0 120:129.0 121:365.0 126:116.0 128:248.0 129:256.0 130:294.0 131:953.0 132:464.0 …	2.99278	3.12421	2.68768	2.83729	2.75951	3.33765	3.11119	3.0615	3.05333	3.19083	No
17712	663790	154	150	85:2111.0 91:78.0 92:216.0 93:168.0 96:546.0 97:628.0 98:534.0 99:1060.0 100:5400.0 104:467.0 105:300.0 106:130.0 110:273.0 112:1060.0 113:608.0 116:436.0 117:2105.0 118:701.0 119:507.0 120:167.0 122:47.0 125:129.0 126:813.0 127:915.0 128:1600.0 129:1815.0 130:896.0 131:728.0 132:1925.0 133:1640.0 134:509.0 135:105.0 136:198.0 137:126.0 138:252.0 139:546.0 141:244.0 143:889.0 145:717.0 148:542.0 …	2.78741	2.32214	3.79399	2.81539	2.83759	2.21409	1.9264	2.04435	2.40307	2.25029	Yes
17664	434422	104	114270	87:151.0 88:97.0 89:407.0 90:38.0 91:5899.0 92:317.0 95:25.0 97:26.0 99:208.0 101:354.0 102:462.0 103:1538.0 104:16884.0 105:1908.0 106:92.0 107:102.0 108:17.0 109:55.0 111:38.0 112:47.0 114:127.0 115:166.0 116:530.0 121:73.0 122:16.0 124:42.0 125:56.0 126:15.0 129:95.0 131:794.0 132:579.0 134:87.0 135:44.0 136:59.0 138:21.0 140:28.0 141:52.0 145:107.0 146:114.0 150:22.0 151:57.0 155:54.0 156:43.…	2.98513	2.92682	2.64506	2.75478	2.95092	3.29785	2.9706	3.12803	3.40148	3.45165	No
17651	325948	278	7010	86:1090.0 87:384.0 89:78.0 99:251.0 102:276.0 107:178.0 108:1.0 110:207.0 119:381.0 127:1.0 131:531.0 132:298.0 133:1122.0 135:10.0 143:27.0 146:671.0 147:8487.0 148:1209.0 149:624.0 155:128.0 157:23.0 160:1255.0 161:198.0 162:131.0 163:12.0 169:38.0 171:2468.0 172:143.0 173:288.0 186:141.0 189:1974.0 190:204.0 193:109.0 194:27.0 205:140.0 206:5.0 207:302.0 208:56.0 209:7.0 221:55.0 261:10.0 267:…	1.48134	2.25869	1.79066	1.93023	2.01104	2.26612	2.33355	2.22444	2.06329	2.47508	No
17297	253158	146	4211	85:497.0 86:2803.0 87:818.0 88:210.0 89:444.0 90:52.0 99:143.0 100:1769.0 101:310.0 102:90.0 103:289.0 113:392.0 114:359.0 115:278.0 116:400.0 117:769.0 118:165.0 119:4073.0 120:347.0 121:246.0 130:2689.0 131:1261.0 132:534.0 133:5379.0 134:778.0 135:325.0 140:17.0 144:46.0 145:193.0 146:4483.0 147:2330.0 148:211.0 160:124.0 161:218.0 171:38.0 172:25.0 177:32.0 178:25.0 187:27.0 188:34.0 204:99.0…	2.21373	2.09105	2.19297	2.36017	2.20444	2.23716	2.22353	2.19134	1.77929	2.46397	No
17252	619128	265	1663	85:17650.0 86:12163.0 87:3151.0 88:967.0 89:1497.0 90:1362.0 91:1011.0 92:2327.0 93:2705.0 94:2109.0 95:8249.0 96:4731.0 97:4274.0 98:10523.0 99:10631.0 100:18705.0 101:4328.0 102:2856.0 103:1825.0 104:825.0 105:732.0 106:877.0 107:1246.0 108:1010.0 109:1929.0 110:7804.0 111:16720.0 112:8157.0 113:3184.0 114:2386.0 115:2768.0 116:1782.0 117:3672.0 118:1096.0 119:3047.0 120:887.0 121:1152.0 122:16…	2.30088	1.94277	2.54322	2.71367	2.62807	2.44686	2.0867	2.06783	2.21761	2.04174	No
17068	684929	202	69	85:142.0 87:38.0 89:42.0 91:40.0 100:21.0 101:105.0 102:208.0 105:43.0 115:43.0 116:34.0 119:53.0 121:26.0 128:130.0 129:377.0 130:199.0 131:197.0 133:47.0 145:101.0 148:147.0 157:44.0 160:50.0 161:30.0 167:14.0 169:17.0 170:37.0 172:34.0 174:29.0 184:57.0 186:179.0 187:57.0 200:136.0 201:41.0 202:3519.0 203:606.0 204:162.0 217:45.0 226:14.0 228:28.0 276:55.0 319:239.0 320:67.0 321:16.0 330:17.0 …	2.91324	2.79146	2.50684	2.81247	2.5302	3.15587	3.06639	3.12504	3.01753	2.9522	No
16841	764586	202	724	88:69.0 93:61.0 95:49.0 102:117.0 104:35.0 109:35.0 112:18.0 116:72.0 117:141.0 119:48.0 124:41.0 129:278.0 133:172.0 135:26.0 136:22.0 137:31.0 140:24.0 142:37.0 143:39.0 144:38.0 145:47.0 147:362.0 148:87.0 149:117.0 151:18.0 156:56.0 158:20.0 160:37.0 162:39.0 164:15.0 165:27.0 169:26.0 170:56.0 173:22.0 181:25.0 182:31.0 183:24.0 184:33.0 185:30.0 186:21.0 188:34.0 194:24.0 195:23.0 200:39.0 …	1.91803	1.64174	1.73951	2.51186	1.31471	2.05919	1.94164	2.01953	1.96638	1.97775	No
16810	577333	277	31543	85:106.0 86:115.0 87:397.0 89:367.0 90:218.0 91:314.0 92:133.0 93:435.0 95:66.0 98:81.0 102:189.0 103:726.0 104:409.0 105:728.0 106:257.0 107:328.0 108:72.0 109:26.0 110:29.0 114:22.0 115:197.0 116:67.0 118:213.0 119:1492.0 120:307.0 121:100.0 128:66.0 129:195.0 130:1028.0 131:317.0 132:529.0 133:648.0 134:1668.0 135:299.0 136:94.0 138:1.0 142:21.0 143:214.0 144:213.0 145:375.0 146:681.0 150:37.0…	1.80356	1.91675	1.7773	1.72097	1.60238	2.28664	1.87718	2.12654	1.8958	2.01092	No
16809	897434	230	84524	85:1568.0 86:780.0 87:1166.0 88:560.0 89:1904.0 91:15501.0 92:2918.0 93:6326.0 94:1647.0 95:2401.0 97:1081.0 98:220.0 99:1165.0 100:804.0 101:3341.0 102:808.0 103:15276.0 104:2320.0 105:6001.0 106:3197.0 107:1491.0 108:2478.0 109:746.0 110:1136.0 111:1921.0 112:413.0 113:1448.0 114:353.0 115:3043.0 116:2998.0 117:9407.0 118:1635.0 119:4572.0 120:1119.0 121:826.0 122:365.0 123:390.0 124:342.0 125:…	3.35909	3.50603	3.84106	3.71713	3.86925	3.07416	2.85582	3.0539	2.9125	3.03995	Yes
16788	845976	315	4759	100:40.0 104:35.0 107:57.0 113:34.0 117:5.0 128:7.0 129:318.0 133:192.0 137:66.0 142:185.0 143:288.0 144:3.0 147:3716.0 148:705.0 150:3.0 151:84.0 153:82.0 155:66.0 156:40.0 158:31.0 159:5.0 163:11.0 164:91.0 166:55.0 167:35.0 168:65.0 169:49.0 173:33.0 177:50.0 178:26.0 180:12.0 181:79.0 182:9.0 183:29.0 189:11.0 190:133.0 191:543.0 192:52.0 194:70.0 195:10.0 196:25.0 201:25.0 207:133.0 209:68.0…	2.36783	2.2983	2.02803	2.14694	1.78297	2.51905	2.57266	2.366	2.32495	2.84959	No
14736	617338	245	32122	85:2447.0 86:626.0 87:1258.0 88:847.0 89:1234.0 90:260.0 91:1069.0 92:228.0 93:230.0 94:47.0 95:3308.0 97:857.0 98:490.0 99:1992.0 100:157.0 101:1347.0 102:1246.0 103:1778.0 104:706.0 105:2996.0 106:205.0 107:136.0 108:170.0 109:137.0 110:130.0 111:512.0 112:175.0 113:5118.0 114:643.0 115:1659.0 116:2844.0 117:4523.0 118:958.0 119:1389.0 120:194.0 121:151.0 122:61.0 123:48.0 124:33.0 125:32.0 126…	2.36783	2.3179	2.07149	2.17871	2.27476	2.43038	2.23129	2.29423	2.54616	2.22763	No
14697	737927	117	46259	106:2.0 109:94.0 110:4.0 116:147.0 117:3332.0 118:314.0 119:40.0 123:26.0 129:1169.0 130:186.0 132:1191.0 145:553.0 146:26.0 153:14.0 157:54.0 159:6.0 185:96.0 199:5.0 202:14.0 215:4.0 216:2.0 228:16.0 231:24.0 241:9.0 244:76.0 254:4.0 257:12.0 283:12.0 286:2.0 290:3.0 293:18.0 296:8.0 298:5.0 299:4.0 300:5.0 304:3.0 306:17.0 310:4.0 319:20.0 326:11.0 327:92.0 328:163.0 335:10.0 336:2.0 342:22.0 …	2.22953	2.04966	3.02008	2.17144	2.68042	2.24458	2.11271	2.19986	2.26741	2.15154	No
11841	359251	158	15	85:1549.0 86:3001.0 87:645.0 88:285.0 89:271.0 90:580.0 91:64.0 92:52.0 95:58.0 96:323.0 97:189.0 98:829.0 99:977.0 100:9875.0 101:1414.0 102:3456.0 103:1535.0 104:311.0 105:134.0 111:127.0 112:440.0 113:373.0 114:1505.0 115:765.0 116:651.0 118:274.0 119:292.0 121:53.0 123:27.0 126:183.0 128:1693.0 129:920.0 130:964.0 131:1559.0 132:2068.0 133:2024.0 135:106.0 142:989.0 143:511.0 144:398.0 145:30…	2.9623	2.64875	2.62498	2.53149	2.04171	2.60567	2.68472	2.32374	2.80732	2.76161	No
11523	993307	204	102808	85:354.0 86:159.0 87:300.0 88:107.0 89:2566.0 90:219.0 91:69.0 94:27.0 95:98.0 96:86.0 97:217.0 98:61.0 99:317.0 100:1011.0 101:2135.0 102:674.0 103:10925.0 104:1013.0 105:1192.0 107:56.0 109:262.0 111:279.0 112:54.0 113:431.0 114:162.0 115:365.0 116:1120.0 117:4251.0 118:421.0 119:535.0 125:40.0 126:98.0 127:266.0 128:138.0 129:6215.0 130:891.0 131:1759.0 132:367.0 133:4135.0 134:423.0 135:395.0…	3.06264	3.67159	3.51045	3.49964	3.72161	2.92551	3.22743	2.84788	3.01365	3.33253	No
11353	489385	292	1679	85:304.0 86:391.0 88:631.0 89:4158.0 90:414.0 91:179.0 92:233.0 93:215.0 94:45.0 96:145.0 97:116.0 98:15.0 99:816.0 100:110.0 101:2762.0 102:21122.0 103:20966.0 104:2634.0 105:1408.0 106:64.0 107:560.0 108:290.0 109:71.0 110:395.0 111:105.0 113:1032.0 114:253.0 115:1508.0 116:877.0 117:33848.0 118:3267.0 119:2907.0 120:140.0 121:96.0 122:8.0 124:18.0 125:13.0 127:531.0 128:50.0 129:6995.0 130:178…	2.21104	2.11207	2.25743	2.32432	2.16355	2.15947	2.16944	1.87721	2.05746	2.17841	No
10474	265698	232	415	85:1749.0 87:1762.0 89:31131.0 90:2897.0 91:1945.0 92:184.0 94:441.0 95:287.0 97:1518.0 98:396.0 99:628.0 100:51033.0 101:14200.0 102:5426.0 105:918.0 106:175.0 107:253.0 109:199.0 111:174.0 114:3184.0 115:2023.0 116:1645.0 117:30102.0 118:3480.0 119:2258.0 120:148.0 121:163.0 123:194.0 124:623.0 125:101.0 126:730.0 128:628.0 129:423.0 130:2586.0 136:194.0 137:92.0 140:32.0 141:54.0 144:2161.0 14…	2.13776	2.75568	2.0551	1.99535	2.06804	2.22578	2.2888	2.1315	1.9125	2.88938	No
10176	217657	191	80	85:8684.0 86:6573.0 87:72227.0 88:111565.0 89:22391.0 90:1554.0 91:2622.0 92:778.0 93:502.0 94:4760.0 95:1164.0 96:739.0 97:892.0 98:246.0 99:4891.0 100:2372.0 101:61750.0 102:48891.0 103:46949.0 104:6822.0 105:17397.0 106:1817.0 107:2274.0 108:297.0 109:91.0 111:450.0 113:4576.0 114:1039.0 115:35415.0 116:15880.0 117:1091636.0 118:122979.0 119:56962.0 120:3499.0 121:613.0 126:206.0 127:1515.0 12…	2.54829	2.53847	2.45779	2.46133	2.49776	2.52295	2.45005	2.47482	2.32495	2.42883	No
9320	547906	117	49	85:168.0 86:141.0 87:101.0 89:291.0 93:60.0 95:377.0 96:145.0 97:251.0 98:244.0 101:191.0 104:48.0 105:176.0 109:155.0 111:88.0 115:37.0 116:428.0 117:7512.0 118:665.0 119:226.0 120:42.0 122:42.0 129:2879.0 130:369.0 131:1222.0 132:1823.0 133:146.0 134:55.0 139:64.0 143:180.0 145:762.0 146:42.0 147:217.0 153:16.0 154:30.0 157:84.0 160:63.0 169:49.0 171:95.0 176:32.0 179:30.0 185:98.0 186:22.0 187…	2.84432	2.96396	2.64013	2.29084	2.79095	3.23716	3.32496	3.32501	3.77695	3.67131	Yes
8270	345845	158	1794	86:1186.0 91:1133.0 94:62.0 97:1860.0 98:2022.0 99:683.0 100:12586.0 101:4444.0 102:32478.0 104:6759.0 105:3088.0 107:2866.0 108:496.0 109:4719.0 111:327.0 113:1591.0 114:423.0 115:2890.0 116:9750.0 117:645.0 119:20827.0 120:3522.0 121:13548.0 122:1551.0 123:10368.0 124:1092.0 128:3884.0 129:571.0 130:3830.0 132:523.0 133:190410.0 134:12073.0 135:57164.0 136:2921.0 137:40880.0 138:3944.0 139:5217…	2.34861	2.01687	1.96822	2.09989	2.13266	2.5511	2.49418	2.32374	2.29203	3.04647	No
6324	978597	132	104210	85:2380.0 86:760.0 89:854.0 91:551.0 92:193.0 93:904.0 94:146.0 95:3048.0 96:974.0 97:3155.0 98:2298.0 99:1510.0 102:139.0 105:433.0 107:88.0 109:1019.0 111:1448.0 112:385.0 113:495.0 116:1737.0 117:37070.0 118:3596.0 119:1601.0 120:87.0 121:738.0 123:159.0 125:482.0 129:17441.0 130:2113.0 131:3037.0 132:17484.0 133:6436.0 134:1239.0 135:1008.0 143:1648.0 145:11762.0 146:1599.0 153:158.0 154:47.0…	2.76615	2.84396	3.04325	2.87732	3.14235	3.03899	3.09886	3.13051	3.21271	3.00707	No
5990	777414	150	165	85:1534.0 86:470.0 87:386.0 88:244.0 89:1256.0 90:176.0 91:6885.0 92:1525.0 93:8654.0 94:6153.0 95:14372.0 96:7918.0 97:3896.0 98:518.0 99:829.0 100:115.0 101:441.0 102:166.0 103:421.0 104:436.0 105:2615.0 106:995.0 107:4482.0 108:3591.0 109:5935.0 110:3865.0 111:1556.0 112:178.0 113:194.0 115:385.0 116:1903.0 117:9875.0 118:1041.0 119:1844.0 120:836.0 121:4850.0 122:2280.0 123:2389.0 124:1664.0 …	2.76313	2.62317	2.74879	2.71629	2.71736	2.35167	2.43348	2.31735	2.26011	2.23149	No
5837	1104161	215	126301	85:1051.0 86:214.0 87:393.0 88:172.0 89:970.0 91:5560.0 92:987.0 93:6695.0 94:1604.0 95:5528.0 96:566.0 97:938.0 98:52.0 99:238.0 100:101.0 101:849.0 102:241.0 103:652.0 104:234.0 105:5732.0 106:1812.0 107:5225.0 108:1570.0 109:2758.0 110:316.0 111:730.0 112:41.0 113:368.0 115:1035.0 116:1180.0 117:10120.0 118:1336.0 119:3671.0 120:1294.0 121:2765.0 122:991.0 123:1084.0 124:270.0 125:345.0 126:10…	2.95018	3.14594	3.20072	2.9722	2.9389	2.87167	2.9713	3.01953	2.75643	2.89358	No
5762	663483	156	12	85:2755.0 86:29130.0 87:3786.0 88:12077.0 89:1291.0 90:709.0 92:136.0 93:103.0 94:668.0 95:313.0 96:506.0 97:609.0 98:2819.0 99:1955.0 100:31497.0 101:4429.0 102:7671.0 103:3645.0 104:565.0 105:379.0 106:83.0 107:97.0 108:128.0 109:134.0 110:753.0 111:416.0 112:6522.0 113:2018.0 114:7116.0 115:10574.0 116:3465.0 117:4929.0 118:1028.0 119:900.0 120:191.0 121:127.0 123:145.0 124:606.0 125:212.0 126…	3.21104	3.27708	2.75598	3.22644	2.80095	3.40974	3.3592	3.28877	3.10626	3.15476	No
5471	573587	217	233	85:649.0 86:59.0 87:142.0 88:75.0 89:607.0 95:25.0 97:25.0 99:247.0 100:57.0 101:550.0 102:92.0 103:6136.0 104:480.0 105:198.0 106:44.0 111:98.0 112:73.0 113:193.0 114:48.0 115:140.0 116:225.0 117:3144.0 118:289.0 119:258.0 120:15.0 127:102.0 129:2235.0 130:260.0 131:777.0 133:1341.0 134:87.0 135:42.0 141:89.0 143:195.0 144:16.0 145:61.0 147:6082.0 148:964.0 149:538.0 150:39.0 151:43.0 157:231.0 …	3.48809	3.56674	3.23985	3.22157	3.38637	3.07524	3.59101	3.65875	3.64942	3.73193	No
5396	541086	217	85112	85:155.0 87:455.0 88:330.0 89:5647.0 90:390.0 94:48.0 96:79.0 99:377.0 100:2717.0 101:1492.0 102:600.0 103:35832.0 104:3052.0 105:1929.0 106:120.0 107:53.0 109:17.0 110:80.0 111:85.0 112:138.0 113:332.0 114:254.0 115:274.0 116:415.0 117:4160.0 118:270.0 119:534.0 121:96.0 126:187.0 127:203.0 128:129.0 129:3451.0 130:540.0 131:1760.0 133:4326.0 134:544.0 135:414.0 138:29.0 139:23.0 142:121.0 143:6…	2.84244	3.10239	3.22268	3.43448	3.26454	2.76819	2.67375	2.76566	2.9278	2.83451	No
5346	463180	233	1391	85:66.0 87:316.0 88:106.0 89:148.0 90:42.0 95:37.0 99:129.0 101:4462.0 102:488.0 103:641.0 104:93.0 105:294.0 115:533.0 116:432.0 117:2305.0 118:259.0 119:501.0 120:70.0 121:62.0 124:21.0 129:385.0 131:1945.0 132:129.0 133:6850.0 134:1075.0 135:667.0 136:51.0 137:33.0 139:20.0 142:41.0 143:745.0 144:107.0 145:145.0 147:21089.0 148:2969.0 149:2528.0 150:99.0 151:286.0 153:24.0 158:12.0 159:29.0 16…	3.38461	3.28794	3.22284	3.20187	3.09154	3.32682	3.54257	3.46164	3.35258	3.42639	No
5290	305372	233	16918	85:1026.0 86:1326.0 87:4220.0 88:2045.0 89:1145.0 90:185.0 91:256.0 93:120.0 94:177.0 95:78.0 96:135.0 97:304.0 98:370.0 99:12693.0 100:1810.0 101:5145.0 102:1329.0 103:2418.0 104:448.0 105:1540.0 107:59.0 108:167.0 109:3011.0 110:122.0 111:448.0 113:89.0 114:57.0 115:3728.0 116:2072.0 117:4257.0 118:696.0 119:863.0 120:61.0 122:131.0 124:104.0 126:90.0 127:206.0 130:370.0 131:7673.0 132:1197.0 1…	2.73419	2.43802	2.54088	2.46508	2.44844	2.95302	3.07912	2.84693	3.0327	3.54165	Yes
5276	954710	204	3272	85:65.0 86:12.0 87:178.0 89:646.0 90:60.0 94:54.0 99:52.0 100:39.0 101:228.0 102:47.0 103:3362.0 104:248.0 105:182.0 109:87.0 111:1.0 112:1.0 113:106.0 114:133.0 115:106.0 116:132.0 117:1609.0 118:51.0 119:22.0 129:2127.0 130:222.0 131:640.0 133:703.0 135:19.0 141:2.0 142:71.0 143:382.0 144:13.0 147:3812.0 148:592.0 149:293.0 150:21.0 155:171.0 156:13.0 157:317.0 158:75.0 159:7.0 160:454.0 161:12…	3.44181	3.23897	3.40728	3.30102	3.31903	3.75042	3.39989	3.69203	3.54483	3.62619	No
5269	645856	205	70	85:142.0 89:1499.0 90:197.0 97:127.0 100:159.0 101:419.0 103:3780.0 104:287.0 105:648.0 112:23.0 113:305.0 114:520.0 115:388.0 116:86.0 117:2228.0 118:207.0 119:568.0 124:18.0 125:22.0 129:3108.0 131:511.0 133:1928.0 134:567.0 135:210.0 141:65.0 143:275.0 144:234.0 147:7354.0 150:205.0 152:14.0 157:1447.0 158:309.0 159:104.0 160:3213.0 161:172.0 162:117.0 163:130.0 164:22.0 167:7.0 169:89.0 170:1…	3.16678	2.93615	3.36323	3.14694	2.92265	2.52295	2.7333	2.4045	2.19683	2.48161	Yes
5121	289520	241	5393	91:189.0 98:118.0 99:213.0 109:13.0 110:42.0 115:116.0 117:125.0 118:94.0 119:81.0 121:107.0 122:6.0 123:105.0 130:13.0 133:646.0 134:53.0 135:408.0 136:125.0 137:176.0 143:34.0 144:4.0 151:78.0 158:18.0 160:2.0 163:856.0 164:67.0 165:58.0 167:92.0 168:16.0 181:147.0 184:128.0 195:233.0 198:4.0 210:1.0 211:438.0 212:72.0 213:19.0 225:3.0 228:46.0 239:1.0 241:2338.0 242:433.0 243:249.0 244:9.0 256…	3.27583	3.29629	3.10445	3.21681	3.2063	3.21958	3.2803	3.56268	3.10626	3.40835	No
5085	483560	176	45	86:209.0 87:157.0 88:89.0 92:28.0 96:49.0 98:179.0 100:943.0 101:113.0 102:175.0 103:199.0 104:109.0 105:441.0 107:31.0 114:409.0 115:107.0 117:136.0 118:21.0 122:14.0 128:6524.0 129:603.0 130:496.0 131:1184.0 132:354.0 134:118.0 144:59.0 145:49.0 146:97.0 147:486.0 148:243.0 149:200.0 151:51.0 159:53.0 160:202.0 161:47.0 162:43.0 163:30.0 164:16.0 172:30.0 174:90.0 175:14.0 176:5168.0 177:722.0 …	2.62122	2.45231	2.45589	2.46414	2.36322	3.06424	2.88578	2.88859	3.09938	3.63991	Yes
4945	637588	128	1678	85:111.0 86:364.0 88:603.0 89:480.0 90:1509.0 91:197.0 92:84.0 93:154.0 95:15.0 97:671.0 98:290.0 99:172.0 100:3967.0 101:724.0 102:1925.0 103:992.0 104:302.0 105:398.0 108:181.0 110:1218.0 111:125.0 112:950.0 113:82.0 114:1237.0 115:308.0 116:243.0 117:622.0 118:349.0 119:370.0 120:31.0 126:441.0 127:60.0 128:36136.0 129:5558.0 130:2232.0 131:472.0 132:667.0 133:2030.0 134:1330.0 136:77.0 138:1.…	2.28977	2.30493	2.35494	1.96988	2.56335	2.13649	2.88236	2.73969	3.07246	2.90105	No
4937	590106	197	42205	85:2480.0 86:187.0 88:124.0 89:128.0 91:141.0 92:46.0 97:462.0 99:563.0 100:209.0 107:39.0 108:4.0 110:129.0 111:93.0 113:221.0 115:157.0 118:84.0 119:1.0 126:287.0 128:464.0 129:148.0 131:98.0 136:48.0 139:157.0 140:22.0 141:853.0 142:279.0 143:287.0 146:176.0 151:228.0 152:903.0 153:1046.0 154:252.0 155:1679.0 156:311.0 157:30.0 165:643.0 166:277.0 167:592.0 168:171.0 169:612.0 170:61.0 178:68.…	2.82769	2.7649	2.63576	2.48954	2.52374	3.11619	3.05673	2.85912	2.89494	2.95945	No
4929	730022	305	1741	85:113.0 86:491.0 87:31.0 88:19.0 89:298.0 90:43.0 95:6.0 99:170.0 100:411.0 101:320.0 102:164.0 103:3399.0 104:366.0 105:2.0 107:22.0 108:49.0 109:262.0 111:243.0 112:149.0 113:176.0 114:90.0 115:187.0 116:296.0 117:1042.0 118:228.0 119:212.0 121:1.0 123:6.0 124:38.0 125:22.0 126:73.0 127:67.0 128:163.0 129:4240.0 130:611.0 131:1566.0 132:262.0 133:3203.0 134:572.0 135:421.0 136:43.0 138:92.0 13…	2.33055	2.39566	2.43051	2.55256	2.58081	2.48445	2.261	2.63262	3.03394	2.73832	No
4898	634414	117	127	85:1672.0 86:922.0 87:259.0 88:617.0 89:2301.0 90:194.0 91:565.0 93:1089.0 94:262.0 95:2947.0 96:479.0 97:1977.0 98:1752.0 99:1650.0 100:382.0 101:1406.0 104:452.0 105:1305.0 106:321.0 107:394.0 108:204.0 109:725.0 110:354.0 111:699.0 112:710.0 116:3547.0 117:55137.0 118:5160.0 119:1775.0 120:155.0 121:314.0 122:68.0 123:74.0 124:132.0 125:204.0 128:186.0 129:23236.0 130:2963.0 131:10163.0 132:11…	2.54455	2.14499	2.04788	1.98421	1.89311	2.65842	2.65678	2.70553	2.54616	2.31195	No
4879	548028	158	4081	85:424.0 86:274.0 87:183.0 88:123.0 93:100.0 94:61.0 95:123.0 98:237.0 99:211.0 100:820.0 101:420.0 102:186.0 103:219.0 104:72.0 107:36.0 109:95.0 110:133.0 111:191.0 112:302.0 113:107.0 114:107.0 115:220.0 116:1962.0 117:4292.0 118:543.0 119:205.0 120:45.0 121:29.0 123:35.0 124:18.0 128:132.0 129:1942.0 130:860.0 131:1103.0 132:1033.0 133:678.0 134:131.0 135:58.0 137:52.0 138:25.0 139:83.0 141:4…	4.09242	4.14123	3.79646	3.97779	3.75866	4.3448	4.28579	4.08321	4.08149	4.16848	No
4877	477776	158	84199	85:10633.0 86:1766.0 87:340.0 88:66.0 89:264.0 91:59.0 92:20.0 93:282.0 94:160.0 98:705.0 100:1546.0 101:446.0 102:383.0 103:4101.0 104:400.0 105:111.0 108:18.0 112:715.0 114:1204.0 115:585.0 116:5630.0 117:66.0 118:193.0 121:46.0 123:57.0 124:253.0 126:24.0 128:469.0 129:1054.0 130:3040.0 131:379.0 135:39.0 136:15.0 138:9.0 140:5548.0 141:3.0 142:1504.0 146:90.0 147:283.0 148:17.0 149:48.0 151:3…	2.64569	3.11548	2.51103	2.37418	3.02562	3.03899	2.90494	2.74573	2.77818	2.75244	No
4793	288133	130	46153	98:431.0 103:361.0 127:88.0 128:210.0 130:18385.0 131:1890.0 142:364.0 218:235.0 219:19.0 232:139.0 233:14.0 242:5.0 281:20.0 342:4.0 370:1.0 378:12.0 415:3.0 484:3.0 497:12.0	2.76989	2.63255	2.70619	2.72662	2.54361	2.75362	1.96354	2.61677	2.7041	2.0649	No
4723	471602	179	84542	86:209.0 89:162.0 90:198.0 92:127.0 93:263.0 94:195.0 100:836.0 102:136.0 103:220.0 104:2595.0 105:4174.0 106:810.0 108:61.0 119:174.0 120:170.0 122:157.0 123:39.0 135:126.0 136:6136.0 137:808.0 138:240.0 139:45.0 148:164.0 150:54.0 151:55.0 161:87.0 163:218.0 164:32.0 165:80.0 166:33.0 175:86.0 178:33.0 179:15388.0 180:2109.0 181:675.0 182:48.0 193:1190.0 194:529.0 195:117.0	2.21104	2.17262	2.12137	2.28383	1.98932	2.11222	1.99112	2.11644	1.86032	1.99133	No
4708	755409	327	997	85:3812.0 86:224.0 87:853.0 88:401.0 89:7207.0 90:593.0 91:2611.0 92:281.0 93:206.0 94:57.0 95:784.0 96:291.0 97:9121.0 98:859.0 99:2097.0 100:378.0 101:3627.0 102:510.0 103:8469.0 104:862.0 105:36.0 109:308.0 110:74.0 111:3878.0 112:352.0 113:980.0 115:1693.0 116:209.0 121:32.0 123:60.0 124:45.0 125:1173.0 126:164.0 127:120.0 129:1075.0 137:28.0 139:257.0 140:47.0 141:118.0 143:377.0 144:41.0 14…	2.13776	1.99949	1.91888	2.07999	2.00838	2.12209	2.22353	2.21232	2.0143	2.0815	No
4609	849710	144	20961	85:426.0 86:402.0 87:144.0 89:353.0 90:711.0 91:1369.0 92:194.0 93:400.0 94:235.0 95:556.0 96:526.0 97:627.0 98:214.0 99:199.0 100:1197.0 101:249.0 102:259.0 104:85.0 105:184.0 106:90.0 107:124.0 108:222.0 109:239.0 110:336.0 111:154.0 113:111.0 114:132.0 115:2827.0 116:11090.0 117:1116.0 118:448.0 119:161.0 120:59.0 121:55.0 122:381.0 123:147.0 124:172.0 125:88.0 126:316.0 127:230.0 128:10813.0 …	2.26429	2.09463	2.02548	2.05676	2.04417	2.55651	2.46825	2.38014	2.43374	2.74896	No
4605	781527	129	1677	85:2028.0 86:501.0 87:461.0 88:450.0 89:1770.0 90:92.0 91:1724.0 92:699.0 93:3684.0 94:1752.0 95:9636.0 96:12465.0 97:7980.0 98:8467.0 99:2044.0 100:150.0 101:659.0 103:66.0 104:2.0 105:1947.0 106:375.0 107:2215.0 108:1397.0 109:5311.0 110:4593.0 111:3398.0 112:1687.0 113:484.0 115:472.0 116:3914.0 117:40886.0 118:4347.0 119:3142.0 120:338.0 121:1983.0 122:672.0 123:2961.0 124:1887.0 125:1309.0 1…	2.28068	2.1986	1.5509	1.58908	1.59554	2.78229	2.72966	2.38292	2.3672	2.95147	Yes
4546	619548	142	1964	85:515.0 86:16980.0 87:1881.0 88:785.0 89:171.0 90:774.0 93:282.0 94:323.0 95:262.0 96:691.0 97:827.0 98:1409.0 99:1687.0 100:11511.0 101:1757.0 102:7092.0 103:1863.0 104:364.0 105:106.0 107:420.0 108:53.0 109:312.0 110:1063.0 111:241.0 112:2755.0 113:995.0 114:3073.0 115:2254.0 116:2050.0 117:1860.0 118:502.0 119:135.0 120:141.0 123:189.0 124:822.0 126:2224.0 127:1680.0 128:6549.0 129:1957.0 130…	2.31597	2.16964	2.24835	2.18586	1.92653	2.86554	2.77039	2.54495	2.5648	3.23608	Yes
4543	586317	254	18492	86:145.0 93:50.0 97:74.0 99:33.0 100:658.0 101:27.0 117:39.0 124:23.0 131:210.0 132:36.0 133:51.0 140:16.0 147:494.0 153:16.0 158:39.0 167:49.0 174:219.0 214:30.0 225:13.0 226:22.0 239:84.0 246:15.0 253:160.0 254:1313.0 255:366.0 256:147.0 257:19.0 269:169.0 270:80.0 271:22.0 282:29.0 298:15.0 313:14.0 328:15.0 336:13.0 356:52.0 357:395.0 358:187.0 359:82.0 360:19.0 371:27.0 372:28.0 397:15.0 400…	2.82376	2.77765	2.50004	2.93688	2.83877	3.31602	3.38692	3.26837	3.07075	3.22608	No
4541	260513	190	4923	85:642.0 86:564.0 88:852.0 89:2725.0 90:394.0 91:354.0 92:72.0 93:452.0 95:374.0 99:782.0 100:169.0 101:3135.0 102:7162.0 103:10813.0 104:1629.0 105:3087.0 106:416.0 107:839.0 108:169.0 109:471.0 110:173.0 111:137.0 113:787.0 114:94.0 115:3681.0 116:1325.0 117:6042.0 118:1002.0 119:1067.0 120:91.0 121:33.0 122:65.0 123:314.0 124:97.0 125:300.0 129:68.0 130:184.0 131:11895.0 132:2017.0 133:14362.0…	3.4888	2.52015	2.11518	2.42813	2.26895	2.88282	2.77481	2.58842	2.37575	2.59671	No
4265	485935	156	10	85:3305.0 86:3646.0 88:224.0 89:349.0 92:90.0 93:31.0 94:268.0 97:300.0 98:1005.0 99:1224.0 100:2213.0 101:88.0 102:773.0 103:769.0 104:198.0 105:507.0 106:72.0 108:279.0 109:95.0 110:674.0 111:220.0 112:3321.0 113:1081.0 114:1752.0 115:792.0 116:101.0 117:1281.0 118:207.0 119:332.0 122:383.0 123:65.0 124:48.0 126:536.0 127:49.0 128:356.0 129:115.0 130:114.0 131:2158.0 132:618.0 133:4526.0 134:75…	3.02333	3.13796	2.68096	2.86077	2.70522	3.34061	3.1573	3.12	3.14439	3.13506	No
4264	847531	180	31571	85:38.0 90:94.0 91:487.0 92:20.0 95:109.0 99:194.0 100:40.0 101:209.0 103:262.0 104:8.0 105:161.0 107:419.0 108:504.0 109:7.0 111:16.0 115:92.0 116:144.0 117:277.0 119:85.0 123:28.0 124:4.0 125:16.0 126:18.0 129:852.0 130:3.0 131:126.0 132:138.0 133:629.0 134:38.0 135:134.0 136:31.0 137:2.0 140:46.0 141:110.0 142:46.0 143:830.0 144:58.0 145:211.0 147:2446.0 148:270.0 149:358.0 151:19.0 153:188.0 …	2.74694	2.87278	2.52983	2.77258	2.55586	3.08225	3.03433	2.98081	2.9333	2.94259	No
4263	996670	204	114235	85:1438.0 86:273.0 87:1813.0 88:733.0 89:6635.0 90:399.0 91:388.0 93:109.0 94:150.0 95:115.0 96:113.0 97:842.0 98:166.0 99:1256.0 100:130.0 101:11391.0 102:1556.0 103:55817.0 104:5311.0 105:2423.0 106:169.0 107:87.0 108:33.0 109:860.0 110:75.0 111:921.0 112:147.0 113:1878.0 114:285.0 115:2015.0 116:5670.0 117:33819.0 118:3257.0 119:2166.0 120:33.0 121:50.0 123:26.0 125:156.0 127:969.0 128:223.0 1…	2.98964	3.05006	2.8032	2.83092	2.73621	3.35052	3.18638	3.10557	3.09077	3.19293	No
4219	713809	313	11	85:5547.0 86:2174.0 87:1945.0 88:1374.0 89:4967.0 90:773.0 91:1518.0 92:318.0 93:3798.0 94:511.0 95:10592.0 96:1486.0 97:8747.0 98:6953.0 99:4528.0 100:714.0 101:2700.0 102:872.0 103:543.0 105:5528.0 106:406.0 107:1555.0 108:180.0 109:2908.0 110:516.0 111:3724.0 112:1696.0 113:834.0 114:115.0 115:1629.0 116:11477.0 117:187825.0 118:18078.0 119:7322.0 120:225.0 121:1203.0 122:69.0 123:876.0 124:28…	2.72106	2.54609	2.33536	2.44211	2.18001	3.04134	2.93103	2.7869	2.83561	3.79552	Yes
3781	704511	311	31379	85:95.0 86:95.0 89:132.0 91:227.0 92:75.0 93:348.0 94:171.0 95:893.0 96:1339.0 97:784.0 98:663.0 99:107.0 101:129.0 103:146.0 105:89.0 107:131.0 109:362.0 110:406.0 111:217.0 112:50.0 115:92.0 116:450.0 117:7088.0 118:479.0 119:360.0 120:51.0 121:116.0 122:41.0 123:218.0 124:151.0 126:42.0 129:2986.0 130:332.0 131:398.0 132:473.0 133:198.0 134:90.0 137:123.0 138:51.0 143:53.0 145:807.0 146:119.0 …	2.68	2.41989	3.67252	2.76936	2.66366	2.57582	2.37134	2.50299	2.3672	2.23149	No
3465	690887	291	31356	86:142.0 87:115.0 88:61.0 89:123.0 91:147.0 93:29.0 97:25.0 98:459.0 100:211.0 101:202.0 102:407.0 103:6738.0 104:460.0 105:272.0 106:32.0 114:19.0 115:305.0 116:236.0 117:4122.0 118:351.0 119:205.0 120:33.0 121:29.0 122:19.0 124:194.0 128:128.0 129:1113.0 130:360.0 131:394.0 132:39.0 133:428.0 134:46.0 135:88.0 143:489.0 144:621.0 145:402.0 146:236.0 147:1702.0 148:191.0 149:222.0 156:34.0 157:2…	2.15651	1.48539	2.18773	2.06151	2.16911	2.41821	1.70969	1.97941	1.95908	2.04174	No
3328	464991	100	4944	86:184.0 100:2598.0 101:191.0 102:43.0 107:53.0 110:113.0 132:10.0 180:10.0 184:81.0 185:1.0 215:53.0 216:3.0 243:231.0 258:5.0 312:3.0 349:7.0 360:7.0 402:7.0 409:10.0 429:9.0 433:1.0 447:3.0 480:21.0 483:7.0 496:10.0	2.78381	3.05942	2.61785	2.8285	2.97575	2.43277	2.89086	2.87987	3.33373	3.28494	No
3228	399229	117	50	85:95.0 86:236.0 88:109.0 89:242.0 90:68.0 94:18.0 95:61.0 96:43.0 98:137.0 99:208.0 101:214.0 102:71.0 105:367.0 116:364.0 117:7457.0 118:623.0 119:191.0 123:20.0 128:63.0 129:2753.0 130:235.0 131:2172.0 132:1576.0 133:343.0 143:171.0 144:20.0 145:577.0 146:129.0 149:75.0 150:22.0 157:39.0 159:78.0 171:92.0 172:28.0 187:106.0 201:79.0 215:2429.0 216:383.0 217:112.0 221:143.0 222:38.0 252:13.0 25…	4.04442	3.84787	3.6759	3.68967	3.51237	4.1423	3.88382	3.90452	3.58268	3.60149	No
3204	674647	117	1680	85:1079.0 86:936.0 87:668.0 88:311.0 89:1235.0 90:252.0 91:363.0 92:121.0 93:924.0 94:23.0 95:2663.0 96:207.0 97:1950.0 98:1682.0 99:1097.0 100:375.0 101:739.0 102:111.0 103:398.0 105:1755.0 106:21.0 107:560.0 109:714.0 110:435.0 111:832.0 112:533.0 113:210.0 114:84.0 115:386.0 116:3014.0 117:51588.0 118:5064.0 119:2265.0 120:57.0 121:350.0 122:9.0 123:205.0 124:23.0 125:265.0 126:192.0 127:184.0…	2.01705	2.17262	2.10466	1.98981	2.01368	2.21409	2.30854	2.13641	2.1073	2.3545	No
3200	368081	164	1733	85:15.0 86:1825.0 87:567.0 88:240.0 89:6578.0 90:5347.0 91:20552.0 92:1827.0 93:126.0 94:19.0 95:266.0 97:74.0 100:1526.0 101:518.0 102:229.0 103:171.0 105:671.0 106:137.0 108:56.0 112:135.0 116:127.0 117:4352.0 118:2311.0 119:769.0 120:88.0 121:1111.0 122:24.0 123:38.0 124:38.0 130:280.0 131:53.0 132:343.0 133:940.0 135:497.0 136:21.0 137:6176.0 138:606.0 139:203.0 140:14.0 144:86.0 146:76.0 148…	2.80562	3.09888	2.89815	2.71838	2.80607	3.05237	3.00558	2.42255	3.25493	3.14126	No
3143	537804	218	33	85:116.0 86:960.0 87:386.0 88:130.0 89:524.0 90:333.0 91:7394.0 92:957.0 93:245.0 95:80.0 97:48.0 98:130.0 99:52.0 100:9746.0 101:1177.0 102:805.0 103:1034.0 104:243.0 105:388.0 107:71.0 113:39.0 114:39.0 115:219.0 116:165.0 117:780.0 118:464.0 119:424.0 120:416.0 121:430.0 122:59.0 123:39.0 129:97.0 130:1679.0 131:1133.0 132:1341.0 133:1146.0 134:336.0 135:293.0 136:49.0 138:34.0 139:49.0 140:25…	2.45447	2.5359	2.51684	2.78836	2.45611	2.41074	2.31493	2.1113	1.99441	1.96374	No
2900	510327	174	2005	85:169.0 89:6.0 90:2.0 91:2.0 98:145.0 99:115.0 102:5.0 111:2.0 113:34.0 114:67.0 120:23.0 129:1.0 137:7.0 146:11.0 149:2.0 158:7.0 171:1.0 174:3063.0 175:295.0 176:30.0 184:2.0 299:222.0	3.60941	3.35286	3.39947	3.37107	3.26675	3.32773	3.41676	3.1922	3.16228	2.66977	No
2565	348274	314	34092	85:21470.0 86:739.0 87:25996.0 88:12812.0 89:30708.0 90:8818.0 91:18646.0 92:3578.0 93:4459.0 94:1276.0 95:2003.0 96:5008.0 97:1907.0 98:4346.0 99:7599.0 101:663.0 102:1041.0 103:94171.0 104:21169.0 105:59291.0 106:9882.0 107:27201.0 108:3143.0 109:8424.0 112:1438.0 113:1951.0 115:119007.0 116:21156.0 117:61050.0 118:12929.0 119:88455.0 120:15540.0 121:64232.0 122:8493.0 123:26913.0 124:2838.0 12…	2.57476	2.67008	2.85421	2.9039	2.67241	2.1727	2.25739	2.02587	1.96638	2.00449	Yes
2476	604335	299	41988	85:4482.0 86:63617.0 87:12014.0 88:3644.0 89:3383.0 90:821.0 91:1349.0 92:430.0 93:340.0 94:5.0 95:45.0 96:789.0 97:261.0 98:2892.0 99:2491.0 100:203982.0 101:23440.0 102:10502.0 103:8600.0 104:1871.0 105:4659.0 106:990.0 107:3114.0 108:204.0 109:543.0 111:145.0 112:388.0 113:3848.0 114:98861.0 115:59768.0 116:15091.0 117:9619.0 118:1800.0 119:8190.0 120:1538.0 121:5493.0 122:606.0 123:1961.0 124…	3.10973	3.33949	2.54166	2.52666	1.64745	3.18215	3.05327	2.93598	3.00777	2.90839	No
2438	622466	260	16544	85:9395.0 86:1247.0 87:3795.0 88:1582.0 89:101591.0 90:8600.0 91:6349.0 92:451.0 93:526.0 94:227.0 95:1533.0 96:175.0 97:1364.0 98:1082.0 99:8159.0 100:1129.0 101:11924.0 102:3254.0 103:78294.0 104:7604.0 105:5939.0 106:408.0 107:576.0 108:301.0 109:3162.0 110:453.0 111:5748.0 112:942.0 113:3906.0 114:782.0 115:5105.0 116:17470.0 117:11099.0 118:1686.0 119:8789.0 120:980.0 121:694.0 122:26.0 123:…	3.73613	3.31769	3.47318	3.44845	3.39706	2.47155	2.61912	2.4149	2.21761	2.47944	Yes
2193	404121	156	2448	85:187.0 88:116.0 99:41.0 100:66.0 101:16.0 103:96.0 109:24.0 110:3.0 113:34.0 114:48.0 116:62.0 117:22.0 126:6.0 127:56.0 128:38.0 130:33.0 134:136.0 147:48.0 151:152.0 152:36.0 156:4170.0 157:475.0 158:163.0 168:30.0 171:57.0 181:23.0 184:125.0 186:10.0 193:50.0 216:8.0 227:24.0 230:88.0 231:22.0 299:135.0 300:78.0 304:20.0 318:8.0 363:26.0 391:1.0 400:3.0 407:6.0 410:5.0 435:5.0 467:3.0 487:21…	2.45292	2.51612	2.37823	2.49826	2.3027	2.39541	2.261	2.38568	1.98062	2.17841	No
2061	364716	142	8	85:2056.0 86:1998.0 87:940.0 88:328.0 89:338.0 90:51.0 92:149.0 94:210.0 95:311.0 96:577.0 97:573.0 98:1498.0 99:2820.0 100:4125.0 101:1740.0 102:731.0 103:1654.0 104:106.0 105:427.0 106:176.0 107:465.0 108:67.0 109:52.0 110:311.0 111:232.0 112:301.0 113:996.0 114:329.0 115:1985.0 116:429.0 117:1213.0 118:146.0 119:466.0 120:44.0 121:71.0 122:64.0 123:52.0 124:625.0 125:120.0 126:878.0 127:934.0 …	2.743	2.64974	2.5509	2.59326	2.62743	3.14351	3.12269	3.1369	3.00777	3.08367	No
2039	813899	217	1688	86:237.0 88:11.0 89:59.0 98:89.0 99:253.0 100:1259.0 101:467.0 102:246.0 103:1528.0 104:31.0 105:44.0 106:207.0 107:166.0 109:7.0 110:112.0 111:375.0 113:146.0 114:80.0 115:64.0 116:328.0 117:474.0 118:55.0 122:3.0 124:1.0 125:164.0 127:342.0 128:214.0 129:1201.0 130:286.0 131:481.0 132:107.0 133:1244.0 134:252.0 136:17.0 137:5.0 140:118.0 141:89.0 142:644.0 143:887.0 144:172.0 145:62.0 147:4539.…	2.47551	2.32002	2.54477	2.49305	2.64929	2.87254	2.7135	2.72609	2.88019	2.93808	No
2011	588119	174	21703	85:624.0 86:17614.0 87:1954.0 88:701.0 95:37.0 96:1.0 97:93.0 98:646.0 99:2310.0 100:8640.0 101:1171.0 102:973.0 103:9.0 110:382.0 111:26.0 112:811.0 113:463.0 114:1772.0 115:664.0 116:1599.0 117:894.0 118:197.0 124:16.0 125:39.0 126:2092.0 127:226.0 128:1088.0 129:243.0 130:4521.0 131:1582.0 132:862.0 140:655.0 141:77.0 142:1872.0 143:265.0 144:500.0 145:66.0 146:2422.0 153:32.0 156:175.0 158:65…	3.54078	3.55715	3.46546	3.42661	3.36662	3.26787	3.3705	3.25148	3.05392	3.10217	No
2001	327517	110	88181	85:59.0 86:424.0 88:3996.0 89:1099.0 90:521.0 91:2992.0 92:542.0 93:556.0 94:176.0 95:7.0 98:486.0 99:22.0 100:644.0 101:127.0 102:321.0 103:699.0 104:316.0 105:878.0 106:720.0 107:2656.0 108:521.0 109:1698.0 110:90323.0 111:3584.0 113:74.0 114:44.0 115:1098.0 116:32.0 117:291.0 118:249.0 119:1334.0 120:399.0 121:1855.0 122:318.0 123:1116.0 124:21.0 125:322.0 131:709.0 132:202.0 133:5324.0 134:26…	1.91803	2.3093	1.95339	1.69978	2.20782	2.11222	2.41876	2.35434	3.00513	2.99598	Yes
1996	634900	345	4523	87:107.0 91:114.0 92:3.0 93:26.0 99:91.0 100:4.0 106:51.0 108:3.0 112:77.0 115:536.0 119:77.0 120:17.0 121:29.0 123:21.0 124:12.0 125:18.0 126:140.0 127:330.0 130:94.0 131:533.0 132:2.0 133:745.0 134:431.0 136:13.0 137:5.0 138:6.0 139:136.0 141:559.0 143:468.0 147:4537.0 148:790.0 149:692.0 150:49.0 151:189.0 154:24.0 157:65.0 158:6.0 161:36.0 165:9.0 167:239.0 168:114.0 169:34.0 176:73.0 181:98.…	2.83609	2.47809	2.56955	2.55256	2.57579	2.60567	2.57091	3.04795	2.74573	2.47508	No
1981	1120886	361	3190	85:33.0 86:57.0 89:118.0 97:9.0 99:119.0 101:141.0 103:2918.0 104:200.0 109:167.0 113:29.0 115:39.0 116:161.0 117:590.0 119:118.0 127:20.0 129:3784.0 130:442.0 131:389.0 132:40.0 133:755.0 139:34.0 141:95.0 142:74.0 143:448.0 144:16.0 145:42.0 147:2732.0 148:202.0 149:232.0 150:2.0 153:60.0 155:407.0 156:35.0 157:463.0 158:48.0 159:18.0 161:17.0 162:10.0 163:129.0 169:2550.0 170:335.0 171:169.0 1…	3.78186	3.45651	3.50734	3.51792	3.39934	3.80617	3.54107	3.76024	3.80847	3.78779	No
1941	575497	217	7362	85:248.0 86:43.0 87:65.0 88:62.0 89:897.0 90:98.0 92:20.0 95:22.0 99:113.0 100:224.0 101:774.0 102:28.0 103:6316.0 104:624.0 105:415.0 107:35.0 109:433.0 110:374.0 111:71.0 112:1.0 113:273.0 114:80.0 115:19.0 116:274.0 117:7478.0 118:701.0 119:297.0 126:2.0 128:44.0 129:3713.0 130:874.0 131:1633.0 132:149.0 133:1838.0 134:180.0 135:129.0 136:1.0 140:1.0 142:152.0 143:478.0 145:98.0 146:11.0 147:7…	2.86991	2.94829	2.6172	2.6049	2.53735	3.7495	3.76118	3.61951	3.68709	3.68654	Yes
1912	599680	292	1683	85:227.0 86:88.0 87:301.0 88:189.0 89:1714.0 90:165.0 92:75.0 93:53.0 98:147.0 99:481.0 100:3713.0 101:2153.0 102:4583.0 103:29677.0 104:2992.0 105:1403.0 110:143.0 111:44.0 112:63.0 113:396.0 114:93.0 115:933.0 116:854.0 117:9305.0 118:835.0 119:929.0 120:54.0 121:81.0 123:25.0 124:12.0 125:90.0 126:47.0 127:17.0 128:340.0 129:5571.0 130:3345.0 131:4080.0 132:826.0 133:8223.0 134:602.0 135:562.0…	2.26904	2.17262	1.97401	2.08672	1.97804	3.26996	3.33778	3.23156	3.13713	2.89774	Yes
1909	553135	217	1662	85:8071.0 86:9472.0 87:11706.0 88:7002.0 89:91105.0 90:8121.0 91:4369.0 92:716.0 93:150.0 94:1908.0 95:1008.0 96:977.0 97:1171.0 98:3992.0 99:8420.0 100:38767.0 101:35431.0 102:21246.0 103:1062555.0 104:101843.0 105:73545.0 106:4592.0 107:540.0 108:433.0 109:560.0 110:342.0 111:3649.0 112:4750.0 113:10117.0 114:23592.0 115:17668.0 116:13805.0 117:109230.0 118:11975.0 119:17425.0 120:1771.0 121:10…	2.85913	2.7717	2.15106	2.68543	2.50969	2.80919	2.96283	2.7792	2.76226	2.81087	No
1878	735908	357	42027	85:312.0 86:310.0 87:77.0 88:272.0 89:2115.0 90:271.0 96:12.0 99:105.0 100:160.0 101:1037.0 102:89.0 103:1721.0 104:95.0 105:109.0 107:84.0 108:34.0 110:262.0 111:56.0 112:122.0 114:472.0 116:326.0 117:494.0 126:132.0 127:336.0 128:150.0 129:548.0 130:484.0 131:650.0 133:1471.0 134:596.0 135:26.0 137:39.0 139:9.0 140:48.0 142:152.0 143:193.0 144:59.0 146:124.0 147:3134.0 148:114.0 149:256.0 151:8…	3.26738	3.15128	3.13488	3.09005	2.95726	3.34879	3.54295	3.40713	3.4197	3.36565	No
1875	699211	333	11214	85:376.0 86:223.0 87:56.0 89:377.0 90:30.0 91:59.0 93:137.0 94:112.0 95:140.0 99:663.0 100:177.0 101:426.0 102:1251.0 103:1710.0 104:173.0 105:104.0 106:11.0 108:89.0 110:106.0 111:181.0 112:63.0 113:312.0 114:10.0 115:253.0 116:35.0 117:1458.0 118:146.0 119:195.0 121:344.0 123:7.0 124:91.0 127:309.0 129:1394.0 130:600.0 131:1538.0 132:485.0 133:2043.0 134:499.0 135:122.0 138:17.0 139:23.0 140:81…	3.2989	3.24506	3.28287	3.36501	3.28234	3.23828	3.37189	3.36542	3.21963	3.24099	No
1872	968699	185	1811	85:52.0 93:17.0 97:190.0 98:288.0 99:7.0 112:411.0 113:161.0 121:6.0 125:35.0 139:100.0 177:47.0 185:1438.0 186:90.0 207:46.0 281:93.0 415:21.0	3.30892	3.20527	3.08126	3.07841	2.98569	3.38648	3.59318	3.53043	3.4362	3.49207	No
1801	395020	218	25	85:536.0 86:1604.0 87:945.0 88:1874.0 89:1384.0 90:199.0 91:148.0 95:84.0 97:103.0 98:189.0 99:283.0 100:23226.0 101:3557.0 102:1780.0 103:3612.0 104:267.0 105:217.0 109:46.0 110:192.0 112:43.0 113:186.0 114:2146.0 115:2068.0 116:7090.0 117:3142.0 118:630.0 119:872.0 120:104.0 122:24.0 125:17.0 128:249.0 129:255.0 130:1752.0 131:2506.0 132:2800.0 133:5975.0 134:1177.0 135:499.0 141:90.0 142:206.0…	1.91803	1.91675	1.82034	1.98702	2.05147	2.87942	3.01832	3.04011	2.34659	2.55499	Yes
1799	667922	217	162	85:588.0 86:704.0 88:1768.0 89:8743.0 90:652.0 91:1094.0 92:168.0 93:127.0 94:89.0 97:2807.0 98:1048.0 99:1610.0 100:506.0 101:5089.0 102:848.0 103:48732.0 104:4923.0 105:2703.0 106:215.0 109:509.0 110:185.0 111:1108.0 112:146.0 113:1262.0 114:181.0 115:2342.0 116:957.0 117:28648.0 118:2694.0 119:2266.0 120:260.0 121:427.0 123:238.0 124:184.0 125:365.0 126:341.0 127:1107.0 129:20376.0 130:3176.0 …	2.51342	2.69311	2.76862	2.76843	2.80692	2.41325	2.19105	2.33624	2.35554	2.21184	No
1709	774747	174	22350	85:550.0 86:3539.0 87:344.0 88:394.0 90:20.0 91:203.0 92:77.0 93:229.0 94:74.0 95:57.0 96:874.0 97:83.0 98:410.0 99:309.0 100:1986.0 101:295.0 102:504.0 103:129.0 107:14.0 109:36.0 110:238.0 111:201.0 112:372.0 113:135.0 114:394.0 115:151.0 116:854.0 117:611.0 118:54.0 119:40.0 122:14.0 126:152.0 128:443.0 129:351.0 130:859.0 131:257.0 132:392.0 133:209.0 134:2.0 140:14.0 141:30.0 142:820.0 143:1…	2.63363	2.47809	2.35851	2.40522	2.26306	2.9059	2.87805	2.79447	2.61959	2.78372	No
1708	787622	117	13	85:4191.0 86:1569.0 87:1271.0 88:840.0 89:3341.0 90:339.0 91:1247.0 92:198.0 93:2558.0 94:311.0 95:7043.0 96:882.0 97:6832.0 98:5171.0 99:2925.0 100:405.0 101:1507.0 102:583.0 103:508.0 104:58.0 105:3188.0 106:306.0 107:1125.0 108:164.0 109:2130.0 110:377.0 111:3168.0 112:1361.0 113:512.0 114:158.0 115:1020.0 116:7267.0 117:126653.0 118:11937.0 119:4908.0 120:246.0 121:958.0 122:149.0 123:575.0 1…	2.20561	2.03765	2.17343	2.16218	2.19932	2.1813	2.30532	2.57618	2.62756	2.54014	No
1704	370608	247	161	85:303.0 87:764.0 88:359.0 89:340.0 91:55.0 92:42.0 95:84.0 98:86.0 99:324.0 101:577.0 102:330.0 103:701.0 104:172.0 105:342.0 106:78.0 107:93.0 111:30.0 113:629.0 114:213.0 115:891.0 116:1231.0 117:1124.0 118:170.0 119:320.0 120:104.0 124:22.0 126:77.0 128:196.0 129:6064.0 130:1045.0 131:1466.0 132:345.0 133:2204.0 135:234.0 136:65.0 137:16.0 138:15.0 142:39.0 143:223.0 145:378.0 147:57887.0 148…	2.14094	2.11207	2.49313	1.95505	2.06337	2.43752	2.72104	2.92102	2.34959	2.45717	No
1700	915139	271	173	85:319.0 87:314.0 88:197.0 89:406.0 91:85.0 92:24.0 94:41.0 97:89.0 99:203.0 100:65.0 101:688.0 102:331.0 103:8357.0 104:731.0 105:421.0 108:21.0 109:428.0 110:53.0 111:276.0 112:52.0 113:277.0 114:83.0 115:331.0 116:305.0 117:1934.0 118:199.0 119:119.0 122:42.0 124:17.0 125:110.0 127:383.0 128:152.0 129:5742.0 130:735.0 131:1008.0 132:97.0 133:1861.0 134:253.0 135:207.0 136:48.0 138:21.0 139:138…	3.25096	3.20582	3.04812	3.03449	2.44844	3.24861	2.96068	3.21843	3.16868	3.28596	No
1684	282411	227	12266	85:304.0 87:1338.0 89:427.0 90:627.0 91:2568.0 92:299.0 93:437.0 94:219.0 95:38.0 98:17.0 100:576.0 102:801.0 103:2654.0 104:808.0 105:1171.0 106:909.0 107:6785.0 108:162.0 109:273.0 110:3976.0 114:441.0 115:1666.0 116:60.0 117:1133.0 118:2283.0 119:883.0 120:398.0 123:90.0 124:26.0 129:38.0 130:9958.0 131:5448.0 132:1296.0 133:3074.0 134:11823.0 135:2694.0 136:426.0 137:183.0 138:26.0 139:1384.0…	1.96801	1.66148	1.67584	1.64179	1.96938	1.87167	1.85945	2.17379	2.175	2.21584	No
1380	631835	307	33981	85:79.0 86:3623.0 87:140.0 88:1083.0 89:19467.0 90:3116.0 92:207.0 94:181.0 95:260.0 96:1171.0 101:4728.0 102:155.0 103:277573.0 104:24119.0 105:14099.0 106:2858.0 111:569.0 112:433.0 114:3213.0 115:2819.0 117:15123.0 118:3495.0 119:2158.0 120:1178.0 125:544.0 126:709.0 127:8754.0 128:865.0 129:17063.0 130:3195.0 131:12310.0 132:1286.0 133:28749.0 137:1064.0 138:62.0 140:835.0 141:691.0 142:5686.…	3.76974	3.81452	3.83317	3.70731	3.86995	2.94721	3.15318	3.03582	2.9642	2.99796	Yes
1064	556690	326	411	86:2130.0 87:334.0 88:217.0 89:78.0 92:47.0 93:57.0 97:88.0 98:93.0 99:119.0 100:4174.0 101:454.0 102:217.0 103:217.0 107:36.0 108:25.0 109:19.0 112:58.0 113:180.0 114:847.0 115:350.0 116:363.0 117:448.0 118:82.0 119:207.0 120:64.0 121:24.0 122:20.0 123:74.0 125:29.0 126:59.0 127:101.0 128:32.0 129:92.0 130:2016.0 131:964.0 132:316.0 133:2858.0 134:422.0 135:269.0 139:20.0 143:41.0 144:51.0 146:1…	3.29736	3.41242	3.28527	3.29472	3.09461	3.33646	3.38369	3.3564	3.25567	3.43441	No
892	467595	217	770	85:123.0 86:39.0 87:235.0 88:92.0 89:794.0 91:41.0 92:65.0 93:48.0 94:22.0 97:38.0 101:1040.0 102:87.0 103:5119.0 104:409.0 105:302.0 106:38.0 112:26.0 113:47.0 114:17.0 115:225.0 116:875.0 117:3651.0 118:353.0 119:290.0 129:736.0 131:620.0 132:62.0 133:1389.0 134:137.0 135:41.0 143:141.0 145:31.0 147:6122.0 148:886.0 149:553.0 151:42.0 165:22.0 175:40.0 189:971.0 190:191.0 191:521.0 192:94.0 193…	3.42467	4.02035	3.32918	3.40671	3.58259	4.0947	3.74723	3.5156	3.45891	3.60149	No
816	497572	292	172	86:78.0 87:500.0 88:136.0 89:1131.0 90:139.0 91:82.0 95:22.0 98:80.0 99:146.0 101:890.0 102:4177.0 103:5003.0 104:619.0 105:374.0 111:46.0 112:15.0 113:201.0 115:359.0 116:115.0 117:5872.0 118:496.0 119:430.0 121:39.0 128:64.0 129:1372.0 130:3055.0 131:1659.0 132:232.0 133:2893.0 134:460.0 135:237.0 136:30.0 141:29.0 143:619.0 144:80.0 145:104.0 147:16627.0 148:2848.0 149:2024.0 152:34.0 157:244.…	2.91538	2.73581	2.85193	2.70464	2.70091	2.62295	2.68472	2.59526	2.48489	2.48591	No
592	409568	218	26	85:1692.0 86:5629.0 87:4799.0 88:907.0 89:613.0 90:123.0 91:125.0 93:55.0 94:68.0 96:272.0 97:242.0 98:1238.0 99:967.0 100:21870.0 101:36969.0 102:6991.0 103:4765.0 104:575.0 105:736.0 106:101.0 111:100.0 112:872.0 113:501.0 114:4912.0 115:4479.0 116:1288.0 117:46070.0 118:5398.0 119:3251.0 120:305.0 121:156.0 126:135.0 128:12161.0 129:12490.0 130:8064.0 131:8458.0 132:8775.0 133:10819.0 134:1884…	2.74141	3.05084	2.99065	2.80187	3.03273	2.31258	2.43348	2.1113	2.40307	2.43609	Yes
573	349402	170	87703	85:2128.0 86:315.0 87:993.0 88:296.0 89:761.0 90:170.0 91:199.0 93:88.0 94:143.0 95:637.0 96:198.0 97:555.0 98:401.0 99:2720.0 100:964.0 101:6820.0 102:681.0 103:10367.0 104:790.0 105:668.0 109:307.0 111:3809.0 112:435.0 113:4473.0 114:564.0 115:1105.0 116:667.0 117:787.0 118:65.0 119:288.0 124:34.0 125:1815.0 126:288.0 127:3843.0 128:439.0 129:3217.0 130:471.0 131:1443.0 132:211.0 133:2376.0 134…	2.66792	2.67665	2.8158	2.63742	2.7514	3.37464	3.45352	3.64596	3.62598	3.71887	Yes
479	420133	255	1692	85:666.0 86:403.0 87:19.0 88:154.0 89:59.0 93:39.0 95:146.0 96:167.0 97:1054.0 98:449.0 99:544.0 100:1474.0 101:116.0 102:23.0 105:17.0 106:562.0 107:491.0 108:82.0 109:39.0 110:831.0 111:563.0 112:311.0 113:8547.0 114:897.0 115:368.0 117:358.0 118:32.0 119:29.0 120:1384.0 121:49.0 123:97.0 124:39.0 125:126.0 126:53.0 127:157.0 129:12.0 130:638.0 131:1043.0 132:150.0 133:491.0 134:105.0 136:32.0 …	3.07352	3.30865	3.05937	3.16979	3.23805	3.58834	3.63549	3.09657	3.32526	3.59405	No
466	1066526	237	72408	90:27.0 92:61.0 94:13.0 95:202.0 97:63.0 98:7.0 100:8.0 102:11.0 105:100.0 106:8.0 107:81.0 109:83.0 110:13.0 115:126.0 116:36.0 117:56.0 119:239.0 121:60.0 123:23.0 124:17.0 129:110.0 130:20.0 131:100.0 133:28.0 134:20.0 135:16.0 136:70.0 137:19.0 138:6.0 140:7.0 143:39.0 144:13.0 145:77.0 149:98.0 150:21.0 151:15.0 157:16.0 161:50.0 162:24.0 163:79.0 164:58.0 166:25.0 170:8.0 173:39.0 177:10.0 …	2.42746	2.50381	2.27647	2.37303	2.22756	2.67238	2.68741	2.54875	2.63383	2.54577	No
462	460662	158	43180	86:496.0 88:18.0 90:38.0 91:40.0 100:34.0 101:5.0 106:27.0 107:16.0 108:57.0 110:12.0 111:3.0 116:445.0 118:584.0 120:50.0 124:71.0 128:2.0 130:368.0 133:14.0 134:244.0 135:1.0 136:2.0 137:3.0 142:291.0 143:10.0 148:375.0 150:25.0 153:1.0 158:3885.0 159:532.0 160:154.0 170:138.0 171:41.0 180:2.0 181:4.0 183:3.0 184:35.0 185:30.0 186:36.0 195:2.0 199:2.0 212:1.0 213:2.0 225:8.0 237:2.0 239:1.0 241…	3.14598	2.97628	3.03583	3.06644	2.94201	2.43038	2.46377	2.47482	2.42627	2.36026	Yes
458	780482	202	14	86:650.0 87:425.0 89:261.0 100:3562.0 101:1584.0 102:1611.0 103:773.0 104:190.0 113:59.0 114:89.0 115:489.0 118:184.0 119:183.0 127:218.0 130:2243.0 131:264.0 132:923.0 133:652.0 144:250.0 145:420.0 146:217.0 147:2097.0 148:245.0 149:212.0 154:44.0 156:266.0 157:161.0 158:212.0 159:339.0 160:439.0 161:112.0 162:7.0 170:343.0 171:149.0 172:244.0 173:187.0 174:182.0 175:114.0 177:48.0 182:53.0 183:…	3.49879	2.14181	2.73604	2.7387	3.14098	2.18973	2.05902	1.99993	1.97356	2.0649	Yes
453	671252	218	16	85:101.0 86:1059.0 87:458.0 89:659.0 90:823.0 91:1849.0 92:215.0 93:210.0 94:46.0 95:258.0 97:226.0 100:19804.0 101:2641.0 102:1366.0 103:1633.0 104:401.0 105:1066.0 107:424.0 113:79.0 115:546.0 116:116.0 117:900.0 118:715.0 119:703.0 120:181.0 121:365.0 123:63.0 124:32.0 125:60.0 128:317.0 129:136.0 130:2787.0 131:1381.0 132:2378.0 133:2406.0 135:1073.0 136:172.0 137:139.0 138:33.0 143:94.0 144:…	4.73119	4.71711	4.80566	4.75361	4.81685	4.66066	4.58755	4.54931	4.56789	4.59782	No
448	627437	226	42230	85:845.0 87:452.0 89:2984.0 90:244.0 91:2420.0 92:340.0 93:2451.0 94:1045.0 96:781.0 97:30.0 98:359.0 99:1727.0 100:2281.0 101:2398.0 102:454.0 103:8088.0 104:552.0 105:1225.0 106:26.0 107:923.0 108:711.0 109:152.0 110:133.0 111:657.0 112:189.0 113:1290.0 114:724.0 115:1580.0 116:2173.0 117:7350.0 118:603.0 119:1034.0 120:3458.0 121:3047.0 122:548.0 124:126.0 125:99.0 126:135.0 128:1479.0 129:601…	2.59861	2.4364	2.37481	2.30184	2.29174	2.03602	2.40093	2.45653	2.47153	2.05347	No
307	385816	241	3023	85:7501.0 86:34329.0 87:5443.0 88:5529.0 89:1245.0 90:1710.0 91:2717.0 92:617.0 93:270.0 94:231.0 95:475.0 96:1929.0 97:2207.0 98:3686.0 99:85531.0 100:33488.0 101:12996.0 102:3481.0 103:1997.0 104:1436.0 105:2735.0 106:983.0 107:414.0 108:869.0 109:2764.0 110:7455.0 111:1656.0 112:1145.0 113:21290.0 114:3514.0 115:2496.0 116:1970.0 117:3949.0 118:6193.0 119:1613.0 120:1089.0 121:286.0 122:287.0 …	4.98104	4.90041	4.82672	4.89218	4.76077	4.5861	4.62078	4.40817	4.21814	3.97388	Yes
257	323728	189	34052	85:1643.0 86:1042.0 87:2798.0 88:472.0 89:89.0 90:238.0 92:10.0 96:331.0 97:737.0 98:177.0 99:14928.0 100:5438.0 101:1997.0 102:661.0 103:681.0 104:133.0 106:14.0 107:123.0 108:8.0 109:64.0 110:131.0 111:2556.0 112:219.0 113:840.0 114:1606.0 115:1200.0 116:836.0 118:112.0 122:8.0 125:126.0 126:281.0 127:174.0 128:74.0 130:2974.0 131:2520.0 132:2301.0 133:1256.0 134:466.0 135:55.0 138:54.0 139:390…	2.12807	2.23872	1.61457	1.77441	1.52047	3.00264	3.02082	2.89117	2.83069	2.67534	Yes
228	730691	441	23	85:3006.0 86:5154.0 87:3017.0 88:706.0 89:685.0 91:208.0 92:147.0 93:161.0 94:85.0 95:336.0 96:306.0 97:450.0 98:2631.0 99:3540.0 100:32370.0 101:4842.0 102:2564.0 103:7632.0 104:909.0 105:1432.0 106:210.0 107:202.0 108:137.0 109:288.0 110:648.0 111:2136.0 112:611.0 113:1768.0 114:1646.0 115:2846.0 116:1906.0 117:4732.0 118:851.0 119:1234.0 120:212.0 121:150.0 122:111.0 123:193.0 124:531.0 125:10…	2.30525	2.39566	2.07833	2.27091	2.15222	2.49903	2.46601	2.63418	2.71197	2.68762	No
168	861508	217	14815	85:38.0 86:16.0 87:11.0 88:11.0 89:85.0 91:9.0 92:3.0 93:5.0 94:11.0 95:26.0 97:5.0 99:146.0 100:46.0 101:72.0 103:551.0 104:39.0 105:323.0 107:5.0 109:17.0 110:8.0 111:3.0 112:3.0 113:55.0 114:1.0 115:80.0 116:27.0 117:70.0 118:2.0 119:12.0 121:6.0 122:6.0 125:1.0 127:42.0 129:189.0 130:39.0 131:87.0 132:7.0 133:129.0 134:30.0 135:16.0 136:2.0 137:1.0 138:2.0 140:13.0 141:13.0 142:8.0 143:122.0 …	2.15344	2.25869	2.44728	2.11684	2.09286	2.85664	3.3592	2.63727	3.29066	3.07769	Yes
137	313502	144	3	85:2124.0 86:7630.0 87:1944.0 88:1239.0 89:198.0 90:140.0 92:81.0 94:103.0 95:66.0 96:941.0 97:782.0 98:2720.0 99:1558.0 100:41058.0 101:6555.0 102:3952.0 103:6374.0 104:899.0 105:633.0 110:1390.0 111:263.0 112:2218.0 113:1055.0 114:6510.0 115:2943.0 116:1153.0 117:4102.0 118:1273.0 119:1387.0 120:34.0 121:95.0 122:89.0 123:66.0 124:112.0 125:82.0 126:230.0 128:5308.0 129:3668.0 130:4722.0 131:52…	4.67472	4.72977	4.52886	4.53792	4.58847	4.95865	4.92645	4.92329	4.95005	4.99121	No
134	701688	353	1669	85:2517.0 86:3710.0 87:2079.0 88:382.0 89:398.0 90:80.0 91:121.0 92:294.0 93:389.0 94:217.0 95:887.0 96:502.0 97:447.0 98:2556.0 99:3280.0 100:20394.0 101:2912.0 102:1806.0 103:2337.0 104:350.0 105:1446.0 106:113.0 107:15.0 108:151.0 109:225.0 110:796.0 111:2460.0 112:928.0 113:1375.0 114:1007.0 115:2460.0 116:1524.0 117:4430.0 118:716.0 119:955.0 120:203.0 121:149.0 122:214.0 123:385.0 124:753.0…	1.93364	1.75646	2.66426	1.94591	2.11634	2.38754	2.89338	2.60032	3.87984	3.79751	Yes
99	926133	325	104466	85:67.0 86:155.0 87:150.0 88:146.0 89:671.0 93:64.0 95:58.0 97:44.0 98:90.0 99:197.0 100:550.0 101:133.0 103:3879.0 105:225.0 110:78.0 111:54.0 112:11.0 113:368.0 115:260.0 116:324.0 117:679.0 119:186.0 122:27.0 123:48.0 125:93.0 127:190.0 129:1315.0 131:290.0 133:738.0 134:188.0 135:75.0 141:43.0 142:136.0 143:165.0 144:243.0 145:138.0 146:15.0 147:4210.0 148:264.0 149:485.0 153:108.0 154:74.0 1…	4.47374	4.45838	4.45607	4.24717	4.20881	4.27455	4.29202	4.22711	3.959	4.13019	No
91	567437	217	5857	85:22.0 87:53.0 88:95.0 89:312.0 94:15.0 99:38.0 101:376.0 103:3875.0 104:345.0 105:78.0 107:25.0 108:24.0 110:68.0 113:18.0 115:63.0 116:117.0 117:1418.0 118:103.0 119:73.0 129:1604.0 130:163.0 131:367.0 132:26.0 133:712.0 135:29.0 142:33.0 143:88.0 147:3295.0 148:560.0 149:319.0 155:12.0 157:214.0 159:20.0 163:58.0 169:22.0 171:40.0 175:99.0 182:58.0 189:476.0 190:74.0 191:333.0 192:19.0 193:15…	3.70327	3.5909	3.76598	3.50926	3.93714	3.60051	3.38906	3.76474	3.99893	3.7352	No
54	535176	217	1808	86:6.0 88:17.0 89:5.0 101:53.0 103:590.0 104:3.0 107:94.0 109:11.0 115:14.0 117:33.0 119:41.0 129:448.0 131:202.0 132:16.0 133:173.0 134:3.0 135:35.0 141:31.0 142:3.0 143:208.0 144:4.0 145:90.0 147:1035.0 148:163.0 149:112.0 159:13.0 169:60.0 177:13.0 183:7.0 184:36.0 185:1.0 189:245.0 190:54.0 191:253.0 194:11.0 199:18.0 207:671.0 208:114.0 209:52.0 215:200.0 217:4500.0 218:698.0 219:375.0 220:2…	2.89071	2.90036	2.91064	2.9422	2.96587	3.22731	3.39252	3.27974	3.46076	3.38927	No
47	544100	103	114791	85:81.0 86:434.0 87:369.0 88:168.0 89:3297.0 90:153.0 91:198.0 96:30.0 100:1260.0 101:908.0 103:31913.0 104:3384.0 105:2776.0 112:105.0 113:240.0 114:586.0 115:370.0 116:178.0 117:2041.0 118:237.0 119:482.0 121:19.0 123:18.0 124:32.0 126:98.0 127:127.0 129:2166.0 130:428.0 131:1088.0 132:170.0 133:3096.0 134:379.0 137:20.0 142:128.0 143:380.0 145:269.0 146:60.0 147:7545.0 148:915.0 149:765.0 150:…	3.42795	3.49907	3.25743	2.93688	3.27721	3.83978	3.71071	3.74368	3.68488	3.70359	No
39	553450	173	31632	85:1861.0 86:702.0 87:1148.0 88:324.0 89:10095.0 90:1041.0 91:452.0 94:60.0 95:96.0 96:155.0 97:114.0 98:195.0 99:528.0 100:1225.0 101:2618.0 102:774.0 103:9082.0 104:930.0 106:381.0 108:16.0 109:127.0 110:14.0 111:327.0 112:10.0 113:567.0 114:3170.0 115:1092.0 116:1102.0 117:15978.0 118:1867.0 119:1700.0 120:3.0 125:55.0 126:826.0 128:264.0 129:1798.0 130:91.0 131:1527.0 132:491.0 133:5046.0 134…	3.8341	3.80262	3.46397	3.47856	3.56045	4.01243	4.01756	3.90034	3.91135	3.96431	No
